# Supplementary material for: Egfl6 promotes ovarian cancer progression by enhancing the immunosuppressive functions of tumor-associated myeloid cells
Source: J Clin Invest. 2024 Nov 1;134(21):e175147. doi: 10.1172/JCI175147 (PMC11527450; doi:10.1172/JCI175147)
Supplement: Supporting data values [file jci-134-175147-s204.xlsx]

## Sheet: 1A
Raw Data
	WT				Egfl6
B	19.8	17	37		16	17	25.5
CD8	1.53	1.5			1.12	0.68
CD4	1.78	1.58			1.55	1.19
CD11b	51	49	53		67	65	64
Analysis
ANOVA Results
Table Analyzed	Fig. 1A
Two-way ANOVA	Ordinary
Alpha	0.05
Source of Variation	% of total variation	P value	P value summary	Significant?
Interaction	2.67	0.0309	*	Yes
Row Factor	94.48	<0.0001	****	Yes
Column Factor	0.176	0.3821	ns	No
ANOVA table	SS (Type III)	DF	MS	F (DFn, DFd)	P value
Interaction	314.2	3	104.7	F (3, 12) = 4.163	P=0.0309
Row Factor	11118	3	3706	F (3, 12) = 147.3	P<0.0001
Column Factor	20.71	1	20.71	F (1, 12) = 0.8231	P=0.3821
Residual	301.9	12	25.16
Difference between column means
Predicted (LS) mean of WT	19.7
Predicted (LS) mean of Egfl6	21.78
Difference between predicted means	-2.077
SE of difference	2.289
95% CI of difference	-7.065 to 2.911
Data summary
Number of columns (Column Factor)	2
Number of rows (Row Factor)	4
Number of values	20
Multiple Comparisons
Šídák's multiple comparisons test	Predicted (LS) mean diff.	95.00% CI of diff.	Below threshold?	Summary	Adjusted P Value
WT - Egfl6
B	5.1	-6.876 to 17.08	No	ns	0.6607
CD8	0.615	-14.05 to 15.28	No	ns	>0.9999
CD4	0.31	-14.36 to 14.98	No	ns	>0.9999
CD11b	-14.33	-26.31 to -2.358	Yes	*	0.0174
Test details	Predicted (LS) mean 1	Predicted (LS) mean 2	Predicted (LS) mean diff.	SE of diff.	N1	N2	t	DF
WT - Egfl6
B	24.6	19.5	5.1	4.095	3	3	1.245	12
CD8	1.515	0.9	0.615	5.016	2	2	0.1226	12
CD4	1.68	1.37	0.31	5.016	2	2	0.0618	12
CD11b	51	65.33	-14.33	4.095	3	3	3.5	12

## Sheet: 1B
Raw Data
	WT				Egfl6
B	58.6	63.4	50.1		54.9	51.8	48
CD8	7.6	9.2	10		7.3	7.1	6.9
CD4	19.4	16.1	17		16.5	17.5	14.9
CD11b	5.87	7.1	9.9		15.7	14.8	14.2
Analysis
ANOVA Results
Table Analyzed	Data 1
Two-way ANOVA	Ordinary
Alpha	0.05
Source of Variation	% of total variation	P value	P value summary	Significant?
Interaction	1.582	0.0098	**	Yes
Row Factor	96.82	<0.0001	****	Yes
Column Factor	0.01056	0.7485	ns	No
ANOVA table	SS	DF	MS	F (DFn, DFd)	P value
Interaction	136.2	3	45.39	F (3, 16) = 5.316	P=0.0098
Row Factor	8335	3	2778	F (3, 16) = 325.4	P<0.0001
Column Factor	0.9087	1	0.9087	F (1, 16) = 0.1064	P=0.7485
Residual	136.6	16	8.538
Difference between column means
Mean of WT	22.86
Mean of Egfl6	22.47
Difference between means	0.3892
SE of difference	1.193
95% CI of difference	-2.140 to 2.918
Data summary
Number of columns (Column Factor)	2
Number of rows (Row Factor)	4
Number of values	24
Multiple Comparisons
Compare each cell mean with the other cell mean in that row
Number of families	1
Number of comparisons per family	4
Alpha	0.05
Šídák's multiple comparisons test	Mean Diff.	95.00% CI of diff.	Below threshold?	Summary	Adjusted P Value
WT - Egfl6
B	5.8	-0.8893 to 12.49	No	ns	0.1044
CD8	1.833	-4.856 to 8.523	No	ns	0.9108
CD4	1.2	-5.489 to 7.889	No	ns	0.9795
CD11b	-7.277	-13.97 to -0.5873	Yes	*	0.0302
Test details	Mean 1	Mean 2	Mean Diff.	SE of diff.	N1	N2	t	DF
WT - Egfl6
B	57.37	51.57	5.8	2.386	3	3	2.431	16
CD8	8.933	7.1	1.833	2.386	3	3	0.7684	16
CD4	17.5	16.3	1.2	2.386	3	3	0.503	16
CD11b	7.623	14.9	-7.277	2.386	3	3	3.05	16

## Sheet: 1C
Raw Data - BM
	WT				Egfl6
Ly6G	54.3	45	54.7		63.9	63.9	71.2
Raw Data - Spleen
	WT				Egfl6
Ly6G	27.5	16.2	14.2		48.2	36.5	33
Analysis - BM
Paired t-test
Table Analyzed	Ly6G BM
Column B	Egfl6
vs.	vs.
Column A	WT
Paired t test
P value	0.0328
P value summary	*
Significantly different (P < 0.05)?	Yes
One- or two-tailed P value?	Two-tailed
t, df	t=5.381, df=2
Number of pairs	3
How big is the difference?
Mean of differences (B - A)	15
SD of differences	4.828
SEM of differences	2.787
95% confidence interval	3.006 to 26.99
R squared (partial eta squared)	0.9354
How effective was the pairing?
Correlation coefficient (r)	0.5312
P value (one tailed)	0.3217
P value summary	ns
Was the pairing significantly effective?	No
Analysis - Spleen
Paired t-test
Table Analyzed	Ly6G spl Egfl6
Column B	Egfl6
vs.	vs.
Column A	WT
Paired t test
P value	0.0008
P value summary	***
Significantly different (P < 0.05)?	Yes
One- or two-tailed P value?	Two-tailed
t, df	t=34.47, df=2
Number of pairs	3
How big is the difference?
Mean of differences (B - A)	19.93
SD of differences	1.002
SEM of differences	0.5783
95% confidence interval	17.45 to 22.42
R squared (partial eta squared)	0.9983
How effective was the pairing?
Correlation coefficient (r)	0.9967
P value (one tailed)	0.026
P value summary	*
Was the pairing significantly effective?	Yes

## Sheet: 1D
Raw Data
Cascio-2a_RawData
File Name			20200806_Cascio-2a_2F8c2_05.RCC	20200806_Cascio-2a_2F8c87_07.RCC	20200806_Cascio-2a_KIL_CRE27_06.RCC	20200806_Cascio-2a_EGFL62F8c89_10.RCC	20200806_Cascio-2a_EGFL62F8c93_09.RCC	20200806_Cascio-2a_EGFL62F8cB1_11.RCC	20200806_Cascio-2a_EGFL62F8c_12.RCC	20200806_Cascio-2a_KILCRE77_03.RCC	20200806_Cascio-2a_KILCRE78_04.RCC	20200806_Cascio-2a_WT90_01.RCC	20200806_Cascio-2a_WT91_02.RCC
Description	Fig. 1D BM Egfl6 vs WT mice
Sample ID	Fig. 3A 2F8c-Egfl6 vs 2F8c (CD11b)		2F8c 2	2F8c 87	BM Egf16 mcie 27	EGFL6-2F8c 89	EGFL6--2F8c 93	EGFL6-2F8c B1	EGFL6-2F8c	CRE-Egfl6 77	CRE-Egfl6 78	WT 90	WT 91
Owner
Sample Date			08/06/2020	08/06/2020	08/06/2020	08/06/2020	08/06/2020	08/06/2020	08/06/2020	08/06/2020	08/06/2020	08/06/2020	08/06/2020
File Version			1.7	1.7	1.7	1.7	1.7	1.7	1.7	1.7	1.7	1.7	1.7
Gene RLF			NS_MM_MYELOID_V2.0	NS_MM_MYELOID_V2.0	NS_MM_MYELOID_V2.0	NS_MM_MYELOID_V2.0	NS_MM_MYELOID_V2.0	NS_MM_MYELOID_V2.0	NS_MM_MYELOID_V2.0	NS_MM_MYELOID_V2.0	NS_MM_MYELOID_V2.0	NS_MM_MYELOID_V2.0	NS_MM_MYELOID_V2.0
Comments
Lane ID			5	7	6	10	9	11	12	3	4	1	2
FOV Count			280	280	280	280	280	280	280	280	280	280	280
FOV Counted			280	272	262	280	280	280	279	278	280	279	277
Scanner ID			1511C0339	1511C0339	1511C0339	1511C0339	1511C0339	1511C0339	1511C0339	1511C0339	1511C0339	1511C0339	1511C0339
Stage Position			3	3	3	3	3	3	3	3	3	3	3
Binding Density			0.44	0.4	3.84	1.29	0.92	1.34	1.3	0.6	0.48	0.36	0.3
Messages
Positive	POS_A	ERCC_00117.1	16968	15381	1783	12250	13446	12335	12696	16315	16423	22489	18836
Positive	POS_B	ERCC_00112.1	5307	5065	449	4018	4425	4204	4129	5467	5386	6898	6091
Positive	POS_C	ERCC_00002.1	1286	1229	142	1039	1062	998	1051	1211	1274	1723	1482
Positive	POS_D	ERCC_00092.1	317	254	61	229	280	248	252	326	285	378	321
Positive	POS_E	ERCC_00035.1	60	50	6	30	54	47	41	53	62	87	49
Positive	POS_F	ERCC_00034.1	23	25	38	19	28	28	27	34	20	25	35
Negative	NEG_A	ERCC_00096.1	5	3	26	6	8	5	7	27	20	12	8
Negative	NEG_B	ERCC_00041.1	2	6	101	10	8	8	7	7	4	3	4
Negative	NEG_C	ERCC_00019.1	2	5	3	1	4	3	2	1	4	1	1
Negative	NEG_D	ERCC_00076.1	7	3	9	7	6	9	4	1	1	4	3
Negative	NEG_E	ERCC_00098.1	5	2	16	8	5	7	5	16	10	11	5
Negative	NEG_F	ERCC_00126.1	4	5	3	5	4	7	6	2	6	9	10
Negative	NEG_G	ERCC_00144.1	1	1	1	1	1	2	3	1	2	4	1
Negative	NEG_H	ERCC_00154.1	2	6	6	2	10	6	4	4	5	3	5
Endogenous	2810417H13Rik	NM_026515.2	66	50	100	366	307	586	343	21	8	23	16
Endogenous	2900026A02Rik	NM_172884.3	152	8	7	236	85	184	169	9	1	8	7
Endogenous	Abcc8	NM_011510.3	1	3	1	19	1	8	9	11	3	6	8
Endogenous	Acad10	NM_028037.4	25	9	5	58	23	51	32	3	1	4	13
Endogenous	Acly	NM_134037.2	977	84	255	1278	844	1794	1282	50	42	38	28
Endogenous	Acod1	NM_008392.1	4	21	36	76	60	100	63	10	6	6	5
Endogenous	Acot11	NM_025590.4	11	3	4	16	10	12	13	5	2	7	7
Endogenous	Acot3	NM_134246.3	7	5	4	1	10	5	9	8	4	7	14
Endogenous	Acox1	NM_015729.2	181	94	40	404	286	375	350	48	31	23	11
Endogenous	Adam19	NM_009616.4	130	26	98	198	79	129	61	56	61	41	26
Endogenous	Adam8	NM_007403.2	198	1464	991	971	829	1062	1043	1250	1288	1088	207
Endogenous	Adamts1	NM_009621.4	179	16	9	1032	204	870	111	3	5	3	9
Endogenous	Adamts12	NM_175501.2	87	9	11	129	55	109	67	2	4	10	8
Endogenous	Adamts14	NM_001081127.1	201	14	1	454	60	205	69	4	2	6	4
Endogenous	Adamts17	NM_001033877.4	15	4	3	12	5	13	9	6	1	8	12
Endogenous	Adamts2	NM_001277305.1	132	8	12	297	63	293	144	13	6	11	12
Endogenous	Adamts3	NM_001081401.2	14	5	1	11	5	6	9	5	4	15	10
Endogenous	Adamts4	NM_172845.2	228	16	2	257	63	234	74	1	2	9	11
Endogenous	Adamts9	NM_175314.3	76	7	1	81	12	55	32	1	2	1	1
Endogenous	Adcyap1r1	NM_001025372.1	17	2	3	5	5	11	7	7	4	5	12
Endogenous	Adgre1	NM_010130.1	116	225	139	2821	1929	2378	3453	16	13	17	16
Endogenous	Adgre5	NM_011925.1	120	255	467	627	360	454	325	554	423	345	63
Endogenous	Adora2a	NM_009630.2	9	5	5	13	7	11	7	2	5	5	4
Endogenous	Adora3	NM_009631.4	14	10	7	19	22	14	34	5	3	5	13
Endogenous	Aif1	NM_019467.2	8	4	5	8	7	10	10	18	7	10	11
Endogenous	Akap13	NM_029332.1	76	25	5	242	87	162	113	9	6	12	16
Endogenous	Alcam	NM_009655.1	44	20	114	362	216	367	237	29	17	22	17
Endogenous	Alox15	NM_009660.3	17	14	39	8	13	11	11	23	41	43	23
Endogenous	Alox5	NM_009662.2	45	23	578	103	108	43	74	250	201	153	49
Endogenous	Alox5ap	NM_009663.1	184	214	1012	1206	998	1064	1487	264	265	154	42
Endogenous	Amica1	NM_001005421.4	48	19	187	56	61	34	45	174	159	93	18
Endogenous	Angpt1	NM_009640.3	20	10	16	46	38	117	27	6	6	9	12
Endogenous	Angpt2	NM_007426.3	52	5	3	166	37	255	46	5	2	9	16
Endogenous	Anxa1	NM_010730.2	1693	287	2411	1833	832	2978	884	1859	1020	1030	218
Endogenous	Anxa4	NM_013471.2	204	174	73	834	627	1487	873	11	6	4	3
Endogenous	Aoah	NM_001281854.1	64	519	154	621	643	398	694	211	139	115	29
Endogenous	Apoe	NM_001305844.1	1224	863	616	18859	12947	5710	18528	33	40	26	10
Endogenous	Areg	NM_009704.3	17	10	7	84	35	116	33	6	5	5	8
Endogenous	Arf6	NM_007481.2	523	182	438	2022	1918	4539	2446	36	46	35	14
Endogenous	Arg1	NM_007482.3	357	986	13	1707	2511	1866	1645	1	2	1	1
Endogenous	Arhgef28	NM_012026.2	29	5	1	44	17	29	12	2	2	2	2
Endogenous	Arhgef6	NM_152801.2	58	55	220	348	277	239	535	49	31	25	14
Endogenous	Armc1	NM_028840.2	102	20	34	229	186	404	227	13	6	7	10
Endogenous	Atf3	NM_007498.3	1062	5745	48	7577	5482	4701	7083	508	200	297	109
Endogenous	B4galt4	NM_019804.3	86	16	23	124	65	186	111	12	5	13	21
Endogenous	Batf	NM_016767.2	17	19	20	96	112	78	160	7	6	6	10
Endogenous	Batf3	NM_030060.2	33	82	146	90	88	74	121	15	15	14	17
Endogenous	Bcl10	NM_009740.1	424	88	148	514	327	507	462	42	29	42	20
Endogenous	Bcl2	NM_009741.3	130	51	32	364	78	209	150	9	5	5	16
Endogenous	Bcl6	NM_009744.3	43	84	131	168	99	207	133	36	37	18	10
Endogenous	Bid	NM_007544.3	68	20	113	342	179	628	356	23	11	4	7
Endogenous	Birc2	NM_007465.2	150	44	72	328	128	193	228	27	12	32	25
Endogenous	Birc3	NM_007464.3	116	247	92	317	254	192	330	96	54	54	18
Endogenous	Birc5	NM_009689.2	214	117	81	372	247	464	323	105	72	104	18
Endogenous	Bmp6	NM_007556.2	15	5	19	15	10	16	21	11	2	10	17
Endogenous	Bmp8a	NM_001256019.1	8	5	1	3	6	2	6	1	1	3	9
Endogenous	Btg2	NM_007570.2	322	1636	824	2493	2222	1591	1689	2183	1105	942	156
Endogenous	Btk	NM_013482.2	93	70	200	459	396	303	514	97	58	36	16
Endogenous	Btla	NM_001037719.2	11	10	16	9	10	12	8	4	4	13	15
Endogenous	C1qa	NM_007572.2	872	1731	294	12679	11351	10484	14350	11	13	10	10
Endogenous	C1qb	NM_009777.2	1074	1881	265	19917	16324	15659	22296	4	13	9	6
Endogenous	C1qc	NM_007574.2	1096	1663	362	13982	9753	11130	19518	11	18	9	7
Endogenous	C3	XM_011246258.1	198	801	1851	552	711	612	476	784	461	426	133
Endogenous	C3ar1	NM_009779.2	937	3029	23	4027	3114	2710	3979	9	7	14	16
Endogenous	C4a	NM_011413.2	375	526	16	910	955	424	934	5	4	3	6
Endogenous	C5ar1	NM_007577.3	118	236	1243	2681	2041	2227	2697	263	181	122	33
Endogenous	Calr	NM_007591.3	1015	1233	395	5302	3674	8221	5652	89	76	49	18
Endogenous	Camp	NM_009921.2	3	7	35501	7	14	8	9	8993	4221	4995	893
Endogenous	Casp1	NM_009807.2	251	176	147	651	633	987	851	25	24	14	13
Endogenous	Casp7	NM_007611.2	250	68	130	532	363	704	498	12	16	12	14
Endogenous	Cav1	NM_007616.3	2020	76	1	1793	730	2612	993	6	4	11	15
Endogenous	Cbr1	NM_007620.2	47	31	5	138	109	71	150	14	3	9	9
Endogenous	Ccl1	NM_011329.2	14	5	2	10	10	15	6	3	1	7	9
Endogenous	Ccl11	NM_011330.3	45	4	7	35	24	66	22	6	3	4	4
Endogenous	Ccl12	NM_011331.2	773	670	29	2860	1904	3782	3736	2	4	8	13
Endogenous	Ccl17	NM_011332.2	55	10	3	33	46	10	17	9	2	10	6
Endogenous	Ccl19	NM_011888.2	30	1	12	8	6	10	17	15	1	27	46
Endogenous	Ccl2	NM_011333.3	1020	730	16	6918	3676	9967	4743	15	6	10	22
Endogenous	Ccl20	NM_016960.1	8	4	1	3	3	4	1	1	1	4	8
Endogenous	Ccl21a	NM_011124.4	38	3	1	3	31	25	12	15	2	22	40
Endogenous	Ccl22	NM_009137.2	18	14	1	34	48	13	10	9	3	9	8
Endogenous	Ccl24	NM_019577.4	31	103	8	51	64	18	21	4	1	8	9
Endogenous	Ccl25	NM_009138.3	15	3	3	35	21	47	15	7	1	8	8
Endogenous	Ccl26	NM_001013412.2	8	8	9	10	10	22	13	2	3	4	7
Endogenous	Ccl27a	NM_001048179.1	20	5	11	11	10	13	18	8	5	8	13
Endogenous	Ccl28	NM_020279.3	5	1	1	5	5	5	6	1	1	3	1
Endogenous	Ccl3	NM_011337.1	111	772	60	2302	1273	1550	2597	149	51	53	25
Endogenous	Ccl4	NM_013652.1	28	171	4	455	206	460	1045	5	1	3	6
Endogenous	Ccl5	NM_013653.1	460	328	6	497	588	846	1004	3	3	4	1
Endogenous	Ccl6	NM_009139.2	38	56	873	387	340	154	195	144	129	69	37
Endogenous	Ccl7	NM_013654.3	148	324	1	2571	930	3141	1969	4	2	4	7
Endogenous	Ccl8	NM_021443.2	495	1699	29	2770	2483	1953	2481	4	2	3	10
Endogenous	Ccl9	NM_011338.2	293	575	199	3792	4160	2168	2662	44	31	37	18
Endogenous	Ccnb2	NM_007630.2	120	37	93	357	165	590	212	18	19	18	13
Endogenous	Ccr1	NM_009912.4	73	69	393	923	603	578	961	21	54	25	20
Endogenous	Ccr2	NM_009915.2	426	707	371	1893	1999	821	1408	321	138	419	102
Endogenous	Ccr3	NM_009914.4	6	3	47	11	2	2	10	3	5	7	10
Endogenous	Ccr4	NM_009916.2	8	4	5	5	8	9	7	4	9	5	8
Endogenous	Ccr5	NM_009917.5	355	864	11	2084	2224	1509	2062	3	1	7	13
Endogenous	Ccr6	NM_001190333.1	17	4	18	10	6	13	12	8	3	10	20
Endogenous	Ccr7	NM_007719.2	12	18	3	24	16	13	14	3	5	7	7
Endogenous	Ccr8	NM_007720.2	16	2	10	17	14	32	16	1	6	7	13
Endogenous	Ccr9	NM_009913.6	13	6	5	7	14	11	11	5	6	14	16
Endogenous	Ccrl2	NM_017466.4	104	1188	16	1545	1094	736	948	36	11	14	14
Endogenous	Cd14	NM_009841.3	252	1293	149	2481	2577	1270	1207	392	335	61	21
Endogenous	Cd151	NM_009842.3	140	60	63	469	211	1076	274	20	17	21	10
Endogenous	Cd163	NM_053094.2	16	27	75	49	57	22	39	8	6	11	15
Endogenous	Cd180	NM_008533.2	125	211	92	1002	653	1073	1174	19	21	13	13
Endogenous	Cd1d1	NM_007639.3	221	15	39	208	106	235	90	4	4	7	10
Endogenous	Cd1d2	NM_007640.2	9	1	25	8	10	15	10	24	12	6	10
Endogenous	Cd209e	NM_130905.2	5	3	5	3	8	6	6	1	2	7	8
Endogenous	Cd244	NM_018729.2	26	106	64	197	203	191	300	18	33	15	24
Endogenous	Cd247	NM_001113391.2	25	3	6	20	13	23	18	7	4	9	13
Endogenous	Cd27	NM_001042564.1	6	1	6	12	13	14	12	5	2	9	10
Endogenous	Cd274	NM_021893.2	206	2068	12	1027	1085	1069	918	38	13	13	23
Endogenous	Cd276	NM_133983.4	53	8	8	186	94	287	106	4	5	5	10
Endogenous	Cd28	NM_007642.4	30	6	8	20	27	24	24	14	4	5	13
Endogenous	Cd34	NM_001111059.1	190	10	3	452	75	430	89	7	3	3	7
Endogenous	Cd36	NM_007643.3	58	73	33	367	354	661	487	7	1	9	2
Endogenous	Cd38	NM_007646.4	63	37	26	497	469	308	418	10	5	3	12
Endogenous	Cd40	NM_011611.2	55	85	11	183	199	204	217	6	2	5	14
Endogenous	Cd40lg	NM_011616.2	6	2	1	6	4	3	3	4	2	5	11
Endogenous	Cd44	NM_009851.2	29	4	9	38	23	43	24	8	1	9	15
Endogenous	Cd47	NM_010581.3	271	156	510	1129	747	1732	1056	62	43	28	17
Endogenous	Cd68	NM_009853.1	450	686	293	4424	3315	3517	4950	32	34	15	14
Endogenous	Cd69	NM_001033122.3	27	128	17	272	245	256	228	5	3	5	18
Endogenous	Cd70	NM_011617.1	6	5	4	3	9	6	3	2	4	6	6
Endogenous	Cd74	NM_001042605.1	2706	9876	1735	39183	45359	34457	47302	152	174	121	46
Endogenous	Cd80	NM_009855.2	27	61	62	212	174	91	133	29	15	18	12
Endogenous	Cd83	NM_009856.2	256	966	32	2703	1623	1291	1416	7	14	10	9
Endogenous	Cd84	NM_001252472.1	262	324	468	1006	696	631	922	278	231	121	41
Endogenous	Cd86	NM_019388.3	41	142	27	522	417	249	450	10	2	6	15
Endogenous	Cd99	NM_025584.2	296	146	27	195	173	101	195	36	19	28	10
Endogenous	Cdc20	NM_023223.2	118	21	123	274	110	457	203	41	17	37	56
Endogenous	Cdh1	NM_009864.2	13	37	7	51	61	22	29	8	6	8	9
Endogenous	Cdh11	NM_009866.4	356	12	1	226	129	327	105	4	8	4	8
Endogenous	Cdh13	NM_019707.4	97	6	11	180	50	177	56	6	3	4	8
Endogenous	Cdh2	NM_007664.4	796	30	11	654	289	901	339	7	1	8	16
Endogenous	Cdh4	NM_001316723.1	4	4	8	13	9	3	5	2	1	4	3
Endogenous	Cdh5	NM_009868.3	239	8	9	319	66	233	69	5	2	7	12
Endogenous	Cdkn1a	NM_007669.4	257	274	8	1790	1757	2059	1305	4	3	11	9
Endogenous	Ceacam1	NM_001039185.1	5	3	408	35	27	41	37	24	16	5	12
Endogenous	Ceacam2	NM_007543.4	4	3	3	5	7	5	3	7	5	5	10
Endogenous	Cebpa	NM_007678.3	332	513	166	1727	1858	771	1642	38	34	37	22
Endogenous	Cebpb	NM_009883.3	830	1190	447	5519	5125	4890	3851	673	381	294	66
Endogenous	Cebpd	NM_007679.4	17	9	92	26	35	30	26	79	40	38	11
Endogenous	Cebpg	NM_009884.3	44	34	4	110	54	40	28	9	5	2	9
Endogenous	Chil3	NM_009892.2	54	40	20428	77	55	33	64	2132	1320	2066	296
Endogenous	Chil4	NM_145126.2	37	31	13329	47	32	31	37	862	646	404	125
Endogenous	Cldn1	NM_016674.3	8	6	169	12	13	18	8	2	7	5	17
Endogenous	Clec1b	NM_001204239.1	10	9	8	5	7	6	7	2	21	13	8
Endogenous	Clec5a	NM_001038604.1	45	37	460	413	272	292	429	24	30	18	6
Endogenous	Clec7a	NM_020008.2	44	160	213	805	501	328	523	15	29	4	4
Endogenous	Clec9a	NM_172732.3	10	44	10	14	20	38	59	13	9	8	6
Endogenous	Clic4	NM_013885.2	592	532	27	897	836	1123	926	24	30	22	10
Endogenous	Cma1	NM_010780.3	4	6	2	10	8	7	8	1	1	3	2
Endogenous	Cnksr1	NM_001081047.1	16	3	13	18	8	15	9	8	5	8	7
Endogenous	Cnn2	NM_007725.2	1778	111	924	814	465	1200	935	662	297	442	84
Endogenous	Coasy	NM_001305982.1	170	24	18	175	90	167	152	11	13	11	2
Endogenous	Col10a1	NM_009925.4	5	2	1	7	6	7	7	5	1	10	15
Endogenous	Col11a1	NM_007729.2	114	6	2	202	71	97	86	3	3	1	2
Endogenous	Col12a1	NM_007730.2	73	4	8	184	52	253	58	3	2	3	2
Endogenous	Col14a1	NM_181277.3	43	5	8	87	43	67	56	4	6	1	12
Endogenous	Col15a1	NM_009928.3	969	18	8	769	162	762	467	14	5	11	9
Endogenous	Col17a1	NM_007732.2	7	3	4	12	5	9	8	7	2	6	12
Endogenous	Col1a2	NM_007743.2	4495	178	10	4762	1619	7407	2549	8	8	6	18
Endogenous	Col3a1	NM_009930.1	826	47	5	3433	1867	6963	1392	9	4	10	11
Endogenous	Col4a1	NM_009931.2	3451	73	32	1960	459	1376	1391	20	17	14	4
Endogenous	Col4a2	NM_009932.3	591	9	3	817	216	994	246	9	1	6	15
Endogenous	Cpa3	NM_007753.2	1	4	2	8	11	16	17	3	1	2	1
Endogenous	Crabp2	NM_007759.2	12	7	6	35	13	30	18	4	3	5	5
Endogenous	Crem	NM_001110853.1	81	139	2	219	217	129	100	8	4	4	9
Endogenous	Crip1	NM_007763.3	1403	695	336	2373	1379	2418	2130	60	55	61	27
Endogenous	Csf1	NM_001113530.1	337	75	37	1931	473	2466	405	25	19	15	15
Endogenous	Csf1r	NM_001037859.1	1617	638	179	4399	3749	2263	4223	59	47	47	19
Endogenous	Csf2	NM_009969.4	25	2	4	17	2	13	5	2	4	5	6
Endogenous	Csf2ra	NM_009970.2	795	2871	285	980	1269	435	788	3867	2682	3120	490
Endogenous	Csf3	NM_009971.1	15	3	5	6	6	7	8	4	3	7	15
Endogenous	Csf3r	NM_001252651.1	36	131	1347	272	313	111	310	972	805	361	81
Endogenous	Cstb	NM_007793.3	997	845	229	3838	3326	4714	4505	55	40	28	18
Endogenous	Ctgf	NM_010217.2	537	20	1	659	253	665	293	5	3	8	9
Endogenous	Ctla4	NM_009843.3	17	4	1	22	42	42	15	2	2	3	8
Endogenous	Ctnnb1	NM_007614.2	3374	802	335	5092	3022	5324	3652	115	132	87	27
Endogenous	Ctsa	NM_001038492.2	6	6	5	62	36	36	40	7	4	5	9
Endogenous	Ctsd	NM_009983.2	1894	1342	2135	7951	6554	8046	7216	999	381	234	81
Endogenous	Ctsg	NM_007800.1	10	8	121	10	14	5	13	13	11	26	20
Endogenous	Ctsl	NM_009984.3	384	46	21	786	618	982	591	1	4	6	2
Endogenous	Ctss	NM_021281.2	772	2134	431	12735	10375	9607	14791	23	31	21	11
Endogenous	Cttnbp2	NM_080285.1	1	1	7	13	4	9	5	1	2	7	2
Endogenous	Cx3cl1	NM_009142.3	19	5	2	27	10	34	12	1	2	4	1
Endogenous	Cx3cr1	NM_009987.3	791	404	87	2775	2096	2082	3747	48	24	38	19
Endogenous	Cxcl1	NM_008176.1	159	53	5	1296	313	1482	105	4	4	6	11
Endogenous	Cxcl10	NM_021274.1	523	1838	12	1433	1248	2536	2770	8	5	11	13
Endogenous	Cxcl11	NM_019494.1	11	85	9	67	53	67	101	10	1	10	8
Endogenous	Cxcl12	NM_021704.3	863	20	29	631	387	1265	395	9	37	21	1
Endogenous	Cxcl13	NM_018866.2	4	12	65	44	42	15	19	8	1	2	6
Endogenous	Cxcl14	NM_019568.2	215	84	8	637	421	566	756	11	9	8	16
Endogenous	Cxcl16	NM_023158.6	155	490	15	3743	3130	2409	4125	5	3	2	4
Endogenous	Cxcl2	NM_009140.2	99	35	22	1532	1046	626	478	10	7	9	10
Endogenous	Cxcl3	NM_203320.2	13	17	2	289	83	21	52	3	3	3	4
Endogenous	Cxcl5	NM_009141.2	11	3	1	4	6	17	8	8	6	5	3
Endogenous	Cxcl9	NM_008599.2	505	3214	19	3488	3999	5876	5661	3	4	5	3
Endogenous	Cxcr1	NM_178241.4	7	2	8	5	2	3	9	5	7	6	7
Endogenous	Cxcr2	NM_009909.3	11	1	598	19	13	4	13	165	185	102	41
Endogenous	Cxcr3	NM_009910.2	8	5	9	31	14	10	37	4	2	3	14
Endogenous	Cxcr4	NM_009911.3	95	370	373	1265	909	630	964	150	120	105	34
Endogenous	Cxcr5	NM_007551.2	6	9	12	8	13	10	4	7	4	4	15
Endogenous	Cxcr6	NM_030712.4	25	2	9	21	33	41	38	6	3	5	10
Endogenous	Cybb	NM_007807.2	125	461	3387	2499	1825	1811	2865	355	254	156	44
Endogenous	Cyp1b1	NM_009994.1	13	1	1	7	5	6	9	3	2	5	14
Endogenous	Cyp3a13	NM_007819.4	11	6	13	7	8	14	11	7	9	12	16
Endogenous	Cyr61	NM_010516.1	698	85	3	2754	627	2214	456	3	2	4	12
Endogenous	Cysltr1	NM_021476.4	27	38	12	496	363	346	549	13	2	12	12
Endogenous	Cytip	NM_139200.4	622	952	301	600	801	369	455	699	574	560	127
Endogenous	Daglb	NM_144915.3	66	36	83	504	390	364	411	14	9	13	12
Endogenous	Daxx	NM_007829.3	29	69	9	121	108	110	104	26	24	17	6
Endogenous	Ddr2	NM_022563.2	803	48	1	823	302	1067	512	5	8	6	13
Endogenous	Des	NM_010043.1	63	3	1	23	13	48	56	7	2	5	3
Endogenous	Dhrs3	NM_011303.6	104	68	25	233	210	147	194	12	21	14	13
Endogenous	Dnajb6	NM_011847.4	542	583	154	1278	1019	1226	934	104	133	46	39
Endogenous	Dpp4	NM_001159543.1	16	11	10	17	24	13	14	10	12	9	8
Endogenous	Dusp1	NM_013642.3	338	542	764	7928	6412	7824	5151	370	179	98	51
Endogenous	Dusp2	NM_010090.2	109	150	12	230	185	286	184	16	12	15	9
Endogenous	Dusp6	NM_026268.2	1585	344	182	2348	1605	1935	2635	90	43	30	22
Endogenous	Ear3	NM_017388.1	19	11	360	49	65	18	30	13	20	21	26
Endogenous	Ear6	NM_053111.2	6	1	105	13	7	9	5	3	15	32	13
Endogenous	Edn1	NM_010104.2	30	14	1	64	26	72	41	6	2	2	9
Endogenous	Egf	NM_010113.3	9	8	7	20	14	15	7	2	6	2	3
Endogenous	Egr2	NM_010118.2	79	90	4	505	184	478	111	9	2	8	8
Endogenous	Egr3	NM_018781.2	35	20	13	221	42	79	44	9	2	9	10
Endogenous	Eif4ebp2	NM_010124.2	283	61	127	474	318	608	505	29	36	15	4
Endogenous	Elane	NM_015779.2	6	5	852	24	14	17	17	26	20	27	17
Endogenous	Ell2	NM_138953.2	33	66	33	213	158	159	157	6	5	1	7
Endogenous	Elovl6	NM_130450.2	35	7	17	102	28	151	37	8	4	7	11
Endogenous	Emp1	NM_010128.4	315	50	43	2261	1152	6381	725	4	5	9	13
Endogenous	En1	NM_010133.2	7	2	3	10	5	8	7	4	4	2	5
Endogenous	Enc1	NM_007930.3	121	19	15	95	89	160	77	7	2	6	13
Endogenous	Enpep	NM_007934.3	2	6	9	16	3	20	8	5	4	1	2
Endogenous	Enpp2	NM_001136077.2	14	6	16	12	14	15	6	1	2	2	4
Endogenous	Ephb6	NM_001146351.1	93	3	8	46	13	33	40	8	2	1	1
Endogenous	Epx	NM_007946.2	7	2	7	5	2	4	2	4	15	15	11
Endogenous	Ercc1	NM_007948.2	522	33	17	436	158	496	315	7	4	6	4
Endogenous	Erg	NM_133659.2	24	9	49	28	18	36	14	17	8	22	6
Endogenous	Ets1	NM_001038642.1	636	80	410	810	333	861	487	174	124	103	32
Endogenous	F11r	NM_172647.2	183	344	10	890	1031	540	817	9	8	13	13
Endogenous	Fabp4	NM_024406.2	218	14	29	440	151	529	213	2	7	5	8
Endogenous	Fadd	NM_010175.5	10	9	10	37	24	50	43	4	1	9	7
Endogenous	Faf1	NM_007983.2	21	2	11	34	24	42	26	15	6	10	8
Endogenous	Fas	NM_007987.2	25	10	52	46	41	49	40	28	16	13	6
Endogenous	Fasn	NM_007988.3	206	33	12	767	257	1070	271	2	2	6	10
Endogenous	Fbp1	NM_019395.2	4	6	28	8	1	5	8	2	3	5	2
Endogenous	Fbxl7	NM_176959.3	31	8	1	19	6	22	14	7	1	10	11
Endogenous	Fcer1a	NM_010184.1	7	9	13	15	9	11	8	6	2	3	8
Endogenous	Fcer2a	NM_001253737.1	10	2	6	4	9	4	7	9	1	3	10
Endogenous	Fcgr1	NM_010186.5	194	267	50	2057	1193	1722	2477	4	3	6	5
Endogenous	Fcgr2b	NM_001077189.1	539	452	278	7500	6536	3400	6919	17	26	13	10
Endogenous	Fcgr3	NM_010188.5	146	174	463	2985	2674	1931	3890	27	36	7	13
Endogenous	Fcgr4	NM_144559.1	85	1439	269	2657	2942	3128	4367	83	42	53	18
Endogenous	Fcnb	NM_010190.1	4	2	515	5	3	7	6	58	32	67	11
Endogenous	Fem1c	NM_173423.4	79	127	107	481	285	350	318	18	14	11	12
Endogenous	Fgf10	NM_008002.4	8	1	22	5	3	3	9	4	1	3	13
Endogenous	Fgf18	NM_008005.1	32	6	64	11	2	11	12	42	25	11	8
Endogenous	Fgf2	NM_008006.2	88	21	1	70	46	43	94	2	2	5	9
Endogenous	Fgf7	NM_008008.4	55	3	3	132	25	105	38	6	3	2	8
Endogenous	Fgfr1	NM_001079908.2	371	34	1	734	237	632	236	5	1	2	1
Endogenous	Flnb	NM_134080.1	153	13	17	312	127	609	135	4	3	7	10
Endogenous	Flrt2	NM_201518.4	275	8	6	257	130	502	157	4	1	6	8
Endogenous	Flt1	NM_010228.3	241	24	16	147	48	155	78	2	1	1	7
Endogenous	Flt3	NM_010229.2	10	9	14	12	11	10	20	11	8	8	16
Endogenous	Fn1	NM_010233.1	3378	403	283	7670	3985	9289	2594	57	24	91	22
Endogenous	Fosb	NM_008036.2	824	331	20	6716	3078	2257	1780	19	8	16	8
Endogenous	Fosl1	NM_010235.2	279	35	15	953	122	908	232	42	11	17	14
Endogenous	Fpr-rs3	NM_008040.2	16	5	1	6	4	4	8	4	3	7	16
Endogenous	Fpr-rs4	NM_008041.2	17	2	8	11	7	10	21	2	4	6	8
Endogenous	Fpr-rs5	Fpr_rs5.1	18	2	1	6	6	5	2	4	2	6	11
Endogenous	Fpr-rs6	NM_177316.2	10	1	1	3	1	1	1	6	1	6	10
Endogenous	Fpr1	NM_013521.2	11	12	319	33	34	27	62	258	223	134	42
Endogenous	Fpr2	NM_008039.2	25	44	1362	127	115	128	251	246	168	130	44
Endogenous	Fpr3	NM_008042.2	10	7	13	9	16	9	9	10	7	9	10
Endogenous	Fscn1	NM_007984.2	2840	107	462	1874	623	2471	1565	187	129	70	45
Endogenous	Furin	NM_011046.2	481	501	264	1418	934	1764	910	79	62	40	13
Endogenous	Fut4	NM_010242.3	95	68	36	90	91	52	132	78	53	77	27
Endogenous	Fyn	NM_008054.2	253	151	25	609	477	795	683	14	13	16	8
Endogenous	Fzd4	NM_008055.4	47	3	4	80	33	87	22	4	3	2	10
Endogenous	Fzd6	NM_001162494.1	32	2	10	21	6	9	13	3	1	8	14
Endogenous	Fzd9	NM_010246.1	5	3	1	7	1	3	7	6	4	2	11
Endogenous	Gadd45b	NM_008655.1	100	500	63	447	512	354	356	83	36	30	11
Endogenous	Gata1	NM_008089.1	9	4	49	14	14	10	8	43	41	22	14
Endogenous	Gata2	NM_008090.4	37	3	4	24	11	43	18	4	1	5	2
Endogenous	Gata3	NM_008091.3	46	9	9	61	43	72	42	8	2	10	17
Endogenous	Gata6	NM_010258.3	21	5	1	35	10	36	10	5	1	6	13
Endogenous	Gch1	NM_008102.3	15	7	2	28	19	35	20	2	2	9	10
Endogenous	Gem	NM_010276.3	115	39	7	159	81	112	90	2	5	5	9
Endogenous	Gk5	NM_177352.4	15	9	45	23	24	20	27	9	13	12	5
Endogenous	Glg1	NM_009149.2	230	197	77	810	640	990	623	46	31	39	6
Endogenous	Gnai3	NM_010306.2	484	243	534	1118	815	1621	1052	240	210	175	38
Endogenous	Golim4	NM_001291069.1	153	25	181	284	207	343	216	82	122	69	26
Endogenous	Gpr183	NM_183031.2	7	14	11	224	73	73	180	8	2	14	10
Endogenous	Gpr65	NM_008152.2	91	132	66	774	561	604	934	28	18	24	33
Endogenous	Grn	NM_008175.4	303	906	375	4331	3490	3709	3729	75	62	47	24
Endogenous	Gsn	NM_146120.3	187	252	400	1140	960	2202	1221	168	145	118	24
Endogenous	Gtf2h2	NM_022011.4	54	92	16	373	238	307	287	7	7	13	5
Endogenous	Gzma	NM_010370.2	23	10	8	47	9	75	31	1	1	3	3
Endogenous	H2-Aa	NM_010378.2	2165	6622	853	26615	24701	19846	34641	15	26	40	22
Endogenous	H2-Ab1	NM_207105.2	2143	10248	435	16970	19491	12488	21065	22	45	43	17
Endogenous	H2-D1	NM_010380.3	3400	1860	2719	11374	10028	16440	9980	1353	761	251	48
Endogenous	H2-DMa	NM_010386.3	161	503	50	1894	2193	1521	2491	9	3	7	7
Endogenous	H2-DMb1	NM_010387.2	83	327	34	1232	1281	1051	1597	8	7	19	10
Endogenous	H2-DMb2	NM_010388.4	41	31	45	163	186	82	204	5	5	10	19
Endogenous	H2-Ea-ps	NM_010381.2	1	2	1	2	4	3	4	1	1	1	1
Endogenous	H2-Eb1	NM_010382.2	3617	11425	194	9089	13396	5382	10625	44	73	52	22
Endogenous	H2-K1	NM_001001892.2	1143	1740	1522	9910	8546	13158	11226	285	95	65	39
Endogenous	H2-M3	NM_013819.2	142	94	12	317	246	386	258	11	3	8	4
Endogenous	H2-Ob	NM_010389.3	20	31	10	57	67	58	105	9	2	4	10
Endogenous	H2-Q1	NM_010390.3	306	519	216	714	797	775	637	231	63	65	23
Endogenous	H2-Q10	NM_010391.4	11	1	366	11	16	6	9	133	130	42	16
Endogenous	H2-Q2	NM_010392.2	26	38	5	34	14	20	28	2	1	10	11
Endogenous	H2-T23	NM_010398.3	1047	2013	91	823	872	790	995	240	126	501	101
Endogenous	Havcr1	NM_134248.2	3	1	1	5	3	6	6	5	1	6	7
Endogenous	Havcr2	NM_134250.2	21	138	3	310	264	235	281	2	2	2	4
Endogenous	Hbegf	NM_010415.1	493	57	13	599	325	865	268	6	4	10	16
Endogenous	Hc	NM_010406.1	4	3	4	7	3	7	6	1	1	4	2
Endogenous	Hdac5	NM_010412.3	1105	991	86	761	673	421	709	288	311	223	68
Endogenous	Hdac6	NM_010413.3	135	33	11	240	75	199	117	12	6	11	13
Endogenous	Hdc	NM_008230.4	22	20	327	51	42	27	30	251	370	334	65
Endogenous	Hes1	NM_008235.2	4	2	2	12	13	28	18	3	1	2	3
Endogenous	Hgf	NM_010427.5	7	105	79	213	204	125	165	24	14	11	6
Endogenous	Hif1a	NM_010431.2	763	325	174	1509	958	1576	1101	31	20	16	14
Endogenous	Hip1r	NM_145070.2	24	3	112	35	19	39	29	62	20	31	17
Endogenous	Hist1h1c	NM_015786.3	2614	535	2530	4283	1540	4020	3697	876	771	752	146
Endogenous	Hist2h2aa1	NM_013549.2	8404	1206	3317	6363	2474	7918	5787	2473	1263	2647	378
Endogenous	Hivep1	NM_007772.2	67	36	100	265	225	281	237	7	14	10	14
Endogenous	Hmgb1	NM_010439.3	165	60	134	768	511	1309	717	24	21	11	39
Endogenous	Hnf1b	NM_009330.2	7	8	24	8	5	6	3	1	2	1	1
Endogenous	Hoxd4	NM_010469.2	25	2	8	16	13	14	12	4	3	9	13
Endogenous	Hpgd	NM_008278.2	21	3	212	101	97	30	238	11	14	14	13
Endogenous	Hpgds	NM_019455.4	27	36	31	555	424	291	609	7	8	3	3
Endogenous	Hras	NM_001130443.1	233	37	48	459	250	898	447	10	14	12	14
Endogenous	Hspg2	NM_008305.3	796	11	28	1300	187	894	263	4	4	8	3
Endogenous	Icam1	NM_010493.2	23	21	28	280	156	239	316	6	2	12	12
Endogenous	Icos	NM_017480.1	15	4	2	11	23	30	14	10	2	10	11
Endogenous	Icosl	NM_015790.3	42	64	119	352	226	222	451	24	24	22	17
Endogenous	Id1	NM_010495.2	357	190	350	676	336	1006	430	402	219	157	47
Endogenous	Id2	NM_010496.3	728	2155	378	3177	2429	2574	3465	109	104	121	32
Endogenous	Id3	NM_008321.2	597	94	1	395	217	451	230	9	4	7	4
Endogenous	Ido1	NM_008324.1	6	10	1	9	25	18	11	1	1	1	9
Endogenous	Ido2	NM_145949.2	9	2	5	8	2	11	10	3	1	5	5
Endogenous	Ier3	NM_133662.2	600	897	149	1532	1744	1177	1034	362	200	89	21
Endogenous	Ifit1bl1	NM_001101605.1	20	12	3	45	45	42	63	7	3	12	23
Endogenous	Ifit1bl2	NM_053217.2	6	3	37	8	3	7	10	28	32	10	11
Endogenous	Ifna1	NM_010502.2	41	6	34	9	6	10	8	17	10	33	34
Endogenous	Ifnar1	NM_010508.1	503	420	123	1179	691	673	991	85	50	79	21
Endogenous	Ifnar2	NM_001110498.1	101	82	161	637	515	566	756	37	30	23	12
Endogenous	Ifnb1	NM_010510.1	11	156	4	35	27	44	707	4	5	12	9
Endogenous	Ifng	NM_008337.1	19	5	1	8	10	27	14	4	2	9	12
Endogenous	Ifngr1	NM_010511.2	213	141	331	1442	1168	899	1132	47	48	31	26
Endogenous	Igf1	NM_001111274.1	16	9	22	33	33	24	51	3	1	2	8
Endogenous	Igf2	NM_010514.3	11	5	4	4	5	5	8	3	2	3	7
Endogenous	Ikbke	NM_019777.3	222	454	109	320	271	220	266	148	99	207	46
Endogenous	Ikzf1	NM_009578.2	53	44	444	403	329	328	534	30	36	18	15
Endogenous	Il10	NM_010548.1	8	3	3	63	38	50	44	3	1	4	10
Endogenous	Il10ra	NM_008348.2	157	383	69	956	1057	634	938	37	41	32	21
Endogenous	Il12a	NM_008351.1	4	3	3	7	1	3	6	2	12	3	3
Endogenous	Il12b	NM_001303244.1	7	17	1	20	15	18	20	5	1	7	15
Endogenous	Il13	NM_008355.2	15	9	5	9	4	9	4	7	1	7	10
Endogenous	Il15	NM_008357.2	24	31	29	101	59	97	107	16	1	8	2
Endogenous	Il15ra	NM_008358.2	54	22	23	80	40	108	61	7	7	12	8
Endogenous	Il17ra	NM_008359.1	39	27	474	374	233	343	296	60	54	25	21
Endogenous	Il18	NM_008360.1	28	52	42	156	160	143	277	11	8	14	11
Endogenous	Il18r1	NM_001161842.1	14	3	105	13	13	14	20	34	8	13	9
Endogenous	Il1a	NM_010554.4	18	32	1	129	62	19	44	3	1	1	1
Endogenous	Il1b	NM_008361.3	196	693	592	4046	2511	1511	2580	138	248	96	45
Endogenous	Il1r1	NM_001123382.1	94	6	6	75	44	102	78	6	1	13	12
Endogenous	Il1r2	NM_010555.4	44	227	123	185	221	38	84	183	107	90	38
Endogenous	Il1rap	NM_134103.2	44	19	80	141	89	300	74	22	13	16	15
Endogenous	Il1rl1	NM_001025602.2	285	21	26	490	113	563	115	7	6	10	10
Endogenous	Il1rn	NM_031167.5	36	160	390	776	593	487	459	38	59	7	4
Endogenous	Il2	NM_008366.3	11	2	2	10	7	12	6	5	1	5	9
Endogenous	Il21r	NM_021887.1	85	86	19	425	279	323	314	9	1	7	19
Endogenous	Il22	NM_016971.1	4	3	7	7	1	1	4	1	1	1	1
Endogenous	Il23a	NM_031252.1	6	2	1	16	12	6	9	5	8	8	14
Endogenous	Il25	NM_080729.2	12	1	1	7	5	2	10	5	2	12	19
Endogenous	Il27	NM_145636.1	1	6	1	4	9	13	11	1	2	1	1
Endogenous	Il27ra	NM_016671.3	1	5	6	8	10	12	8	2	4	5	2
Endogenous	Il3	NM_010556.4	5	7	5	14	10	8	9	2	5	5	5
Endogenous	Il33	NM_133775.1	20	4	1	24	18	20	11	7	1	3	9
Endogenous	Il3ra	NM_008369.1	192	119	23	203	178	160	187	26	24	30	5
Endogenous	Il4	NM_021283.1	4	8	1	5	3	2	6	4	2	6	7
Endogenous	Il4i1	NM_010215.3	5	3	7	15	7	8	9	6	6	5	9
Endogenous	Il4ra	NM_001008700.3	345	1705	116	1747	1700	1243	1530	231	155	190	53
Endogenous	Il5	NM_010558.1	5	5	1	7	4	4	5	1	4	2	2
Endogenous	Il5ra	NM_008370.2	7	2	5	7	6	2	9	4	2	8	6
Endogenous	Il6	NM_031168.1	65	30	3	118	44	70	54	5	2	4	9
Endogenous	Il6ra	NM_010559.2	208	231	158	716	607	407	432	198	157	169	39
Endogenous	Il9	NM_008373.1	9	8	23	10	14	16	14	4	4	10	14
Endogenous	Insig1	NM_153526.5	440	493	27	2151	587	1434	712	40	10	26	32
Endogenous	Insr	NM_010568.2	85	10	42	108	40	90	61	15	16	12	5
Endogenous	Irf1	NM_008390.1	1204	1518	249	2266	1572	3104	2114	78	53	42	13
Endogenous	Irf2	NM_008391.2	492	493	235	809	767	887	785	317	484	191	88
Endogenous	Irf3	NM_016849.4	90	74	84	348	227	297	292	41	19	24	13
Endogenous	Irf4	NM_013674.1	22	14	11	34	20	17	24	10	3	7	11
Endogenous	Irf5	NM_001252382.1	267	788	97	1124	1155	750	1218	121	77	98	35
Endogenous	Irf7	NM_016850.2	55	94	56	414	327	466	543	14	11	9	11
Endogenous	Irf8	NM_008320.3	85	94	1	554	476	526	732	6	5	11	11
Endogenous	Isg15	NM_015783.3	217	608	34	879	883	1682	2347	56	27	26	21
Endogenous	Itga4	NM_010576.3	61	27	163	333	228	273	362	23	13	14	12
Endogenous	Itga5	NM_001314041.1	274	122	7	1128	228	762	333	12	7	10	21
Endogenous	Itgal	NM_008400.2	19	55	459	416	405	488	644	44	43	22	10
Endogenous	Itgam	NM_001082960.1	73	308	1547	2131	1198	1425	2537	331	327	142	47
Endogenous	Itgax	NM_021334.2	28	103	12	133	140	60	140	2	4	5	4
Endogenous	Itgb1	NM_010578.1	1743	549	215	5012	3403	6746	3008	47	42	32	12
Endogenous	Itgb2	NM_008404.4	242	450	1035	1051	1108	957	920	415	199	207	48
Endogenous	Itgb7	NM_013566.2	98	66	50	190	131	515	105	28	17	33	16
Endogenous	Jag1	NM_013822.2	140	49	75	377	218	354	226	9	7	8	3
Endogenous	Jak3	NM_010589.5	258	246	26	505	315	259	406	82	42	51	11
Endogenous	Jun	NM_010591.2	322	149	134	3886	3850	4145	4490	33	20	7	10
Endogenous	Kalrn	NM_177357.3	164	12	9	329	58	157	123	4	4	9	12
Endogenous	Kcnab1	NM_010597.3	23	4	2	12	8	18	13	8	3	6	7
Endogenous	Kcnq1ot1	NR_001461.5	34	10	4	184	31	94	80	5	2	8	8
Endogenous	Kif20a	NM_009004.3	135	35	62	391	197	798	226	21	17	12	6
Endogenous	Kit	NM_001122733.1	8	3	20	18	11	18	12	3	2	7	8
Endogenous	Kitl	NM_013598.1	135	5	13	268	131	485	128	1	3	1	1
Endogenous	Klf10	NM_013692.2	249	108	40	912	300	865	377	16	9	13	16
Endogenous	Klf4	NM_010637.3	394	273	59	2947	2342	1970	902	32	13	29	49
Endogenous	Klk1	NM_010639.7	9	8	4	15	9	17	22	1	3	5	6
Endogenous	Klrk1	NM_001083322.1	13	32	11	114	141	194	253	3	4	2	3
Endogenous	Krba1	NM_133922.3	13	5	49	17	16	13	20	33	20	30	15
Endogenous	Lag3	NM_008479.1	54	85	1	72	73	44	80	2	2	3	3
Endogenous	Lamb2	NM_008483.3	171	9	4	341	66	201	94	5	3	4	5
Endogenous	Lamb3	NM_008484.2	5	2	1	13	7	46	9	4	1	1	1
Endogenous	Lamp3	NM_177356.3	4	3	9	8	4	9	10	9	1	9	16
Endogenous	Laptm5	NM_010686.3	984	2078	1279	5645	5184	3847	6686	518	405	289	54
Endogenous	Lat	NM_010689.2	12	6	1	15	12	9	16	4	2	1	1
Endogenous	Lat2	NM_020044.2	177	1026	34	973	1191	609	944	37	44	76	23
Endogenous	Ldlr	NM_010700.2	212	63	46	694	337	704	326	24	7	14	9
Endogenous	Lgals3	NM_001145953.1	19	39	16	111	89	97	63	5	6	9	15
Endogenous	Lif	NM_008501.2	102	71	4	558	105	259	228	14	4	7	20
Endogenous	Lipa	NM_021460.3	231	62	170	745	527	710	739	12	7	9	12
Endogenous	Loxl2	NM_033325.2	41	6	7	87	26	111	28	7	1	6	9
Endogenous	Lpl	NM_008509.2	28	32	103	241	251	195	182	4	4	7	10
Endogenous	Lrp5	NM_008513.3	150	95	48	337	250	257	313	18	11	24	15
Endogenous	Lrp6	NM_008514.3	199	70	17	388	170	297	225	8	11	5	6
Endogenous	Lst1	NM_010734.2	90	113	137	364	295	313	637	38	37	20	11
Endogenous	Lta	NM_010735.2	8	1	1	10	4	7	10	6	1	8	11
Endogenous	Lta4h	NM_008517.2	159	89	1155	415	303	537	382	288	220	209	53
Endogenous	Ltb	NM_008518.2	29	6	129	26	24	25	24	22	17	13	14
Endogenous	Ltb4r1	NM_008519.2	15	16	334	32	58	42	33	57	48	59	37
Endogenous	Ltb4r2	NM_020490.2	5	5	4	8	7	6	10	7	1	3	5
Endogenous	Ly6c1	NM_010741.3	542	380	609	1646	1257	5832	1896	197	98	125	54
Endogenous	Ly6g	XM_909927.2	12	3	1315	5	17	13	8	1218	596	683	129
Endogenous	Mafb	NM_010658.2	206	748	106	4120	3832	1978	3640	12	14	9	19
Endogenous	Maff	NM_010755.3	245	350	163	360	272	290	273	48	22	31	15
Endogenous	Malt1	NM_172833.2	61	153	93	135	135	95	127	19	18	12	8
Endogenous	Man2b1	NM_010764.2	127	128	439	1664	1256	1141	1611	45	44	30	9
Endogenous	Map2k1	NM_008927.3	438	84	133	843	617	1184	904	34	21	27	17
Endogenous	Map2k2	NM_023138.4	312	115	120	510	421	680	566	57	43	37	12
Endogenous	Map2k3	NM_008928.4	102	66	100	439	213	724	269	30	22	18	15
Endogenous	Map2k4	NM_009157.4	75	42	120	312	202	368	253	21	20	16	20
Endogenous	Map3k14	NM_016896.3	59	13	19	69	35	65	62	9	13	10	5
Endogenous	Map3k4	NM_011948.2	92	14	20	139	98	207	99	11	8	9	17
Endogenous	Mapk11	NM_011161.5	43	11	9	75	18	70	32	5	6	13	10
Endogenous	Mapk12	NM_013871.3	10	4	4	27	7	30	20	9	2	2	5
Endogenous	Mapk13	NM_011950.1	390	31	394	203	64	265	120	493	297	239	53
Endogenous	Mapk14	NM_011951.2	163	99	462	697	608	705	821	71	63	42	25
Endogenous	Marcksl1	NM_010807.4	942	662	303	1172	1271	645	1295	968	875	741	147
Endogenous	Marco	NM_010766.2	4	4	25	15	22	28	27	7	6	8	4
Endogenous	Mcm5	NM_008566.2	229	88	154	725	412	1003	627	55	37	49	19
Endogenous	Mertk	NM_008587.1	75	157	24	392	308	141	320	2	8	7	12
Endogenous	Met	NM_008591.1	64	6	9	50	24	86	20	2	4	5	4
Endogenous	Mif	NM_010798.2	4594	1306	24	4486	3334	4911	4890	51	31	49	81
Endogenous	Mmp10	NM_019471.2	9	6	20	9	6	7	9	2	3	2	2
Endogenous	Mmp12	NM_008605.3	256	566	4	859	1343	327	905	3	1	3	8
Endogenous	Mmp13	NM_008607.1	131	169	7	231	274	108	538	9	4	7	10
Endogenous	Mmp19	NM_021412.2	49	191	7	227	156	139	95	5	3	4	6
Endogenous	Mmp1a	NM_032006.3	3	12	6	6	3	9	5	7	3	12	10
Endogenous	Mmp8	NM_008611.4	13	2	2276	23	18	3	13	540	524	387	122
Endogenous	Mmp9	NM_013599.2	42	6	2735	76	61	68	34	870	520	359	98
Endogenous	Mob3c	NM_175308.4	18	9	20	76	62	91	114	6	2	4	10
Endogenous	Mok	NM_011973.2	10	7	5	31	16	21	24	3	1	2	1
Endogenous	Mpeg1	NM_010821.1	457	862	613	6758	5647	4478	7413	153	88	63	17
Endogenous	Mpo	NM_010824.2	11	3	1101	9	15	5	6	79	97	189	52
Endogenous	Mrc1	NM_008625.1	400	289	119	3113	2037	1436	3012	11	8	12	15
Endogenous	Mrc2	NM_008626.3	132	10	4	237	82	184	98	7	3	8	9
Endogenous	Ms4a1	NM_007641.5	9	3	15	10	15	10	8	4	6	10	9
Endogenous	Ms4a2	NM_001276330.1	1	2	2	1	2	6	7	1	1	3	4
Endogenous	Msc	NM_010827.2	10	4	1	6	6	4	7	1	3	5	11
Endogenous	Msh2	NM_008628.2	58	22	14	230	121	394	190	10	6	11	15
Endogenous	Mx1	NM_010846.1	164	12	9	147	90	87	179	84	5	73	222
Endogenous	Mx2	NM_013606.1	48	47	5	108	69	73	81	8	9	11	10
Endogenous	Myc	NM_010849.4	616	211	19	1068	427	1073	786	28	29	14	9
Endogenous	Myd88	NM_010851.2	55	34	93	241	218	277	418	13	12	11	10
Endogenous	Myh4	NM_010855.2	27	7	6	18	12	16	31	3	2	8	11
Endogenous	Myod1	NM_010866.2	6	6	6	10	12	12	9	6	7	2	3
Endogenous	Nampt	NM_021524.1	564	609	237	1792	1851	2264	2030	67	63	51	17
Endogenous	Ncf2	NM_010877.4	343	477	1557	1762	1833	1050	2081	484	556	253	78
Endogenous	Ncor1	NM_011308.2	280	64	217	583	320	595	382	65	44	42	24
Endogenous	Ndc80	NM_023294.2	78	15	20	85	33	95	69	16	10	9	7
Endogenous	Ndufa7	NM_023202.2	1200	234	80	873	546	1408	926	57	33	80	42
Endogenous	Nectin1	NM_021424.2	92	27	5	107	56	126	71	10	5	8	6
Endogenous	Nectin2	NM_001159724.1	245	28	2	244	117	351	134	1	1	3	2
Endogenous	Nfatc1	NM_016791.4	47	79	99	202	143	132	196	102	75	49	18
Endogenous	Nfatc2	NM_001037177.1	117	228	8	431	387	310	526	8	7	15	7
Endogenous	Nfil3	NM_017373.3	364	871	108	1152	897	838	616	63	53	69	29
Endogenous	Nfkb1	NM_008689.2	132	202	166	532	310	600	540	73	52	51	18
Endogenous	Nfkbia	NM_010907.2	368	167	64	736	458	647	429	83	39	52	12
Endogenous	Nfkbie	NM_008690.3	51	43	22	195	226	187	205	3	8	6	1
Endogenous	Nfkbiz	NM_030612.1	785	1486	371	3630	1895	1715	1772	2359	1134	728	192
Endogenous	Nfyc	NM_001048168.2	60	24	51	223	156	329	278	6	10	9	14
Endogenous	Ngf	NM_001112698.1	29	5	8	76	32	169	29	5	6	6	9
Endogenous	Nkg7	NM_024253.4	133	14	78	46	62	108	114	26	17	37	6
Endogenous	Nlrp3	NM_145827.3	343	953	159	853	715	345	405	942	613	607	213
Endogenous	Nmb	NM_026523.2	14	9	22	31	33	39	18	8	5	6	11
Endogenous	Nod1	NM_172729.2	247	255	23	216	211	165	265	54	39	54	16
Endogenous	Nod2	NM_145857.2	18	50	23	60	64	44	57	29	18	14	16
Endogenous	Nos2	NM_010927.3	13	38	3	28	44	45	24	16	8	13	7
Endogenous	Nox1	NM_172203.1	5	5	2	7	2	1	5	4	2	5	13
Endogenous	Nox3	NM_198958.2	10	5	4	8	8	5	6	2	1	3	6
Endogenous	Nox4	NM_015760.4	77	6	6	159	27	139	60	3	2	5	7
Endogenous	Nr1h3	NM_001177730.1	35	285	25	106	161	152	152	15	24	22	19
Endogenous	Nr2f6	NM_010150.2	259	29	21	249	121	250	170	14	8	12	3
Endogenous	Nr4a1	NM_010444.1	1102	1679	67	4278	1870	2487	1346	399	167	380	91
Endogenous	Nr4a2	NM_001139509.1	150	577	1	650	462	247	185	3	1	6	11
Endogenous	Nrip3	NM_020610.1	8	4	3	10	5	14	6	4	1	4	13
Endogenous	Olr1	NM_001301094.1	4	17	123	34	17	7	14	20	17	10	5
Endogenous	Oscar	NM_175632.3	12	3	1	8	6	7	3	2	1	6	10
Endogenous	Osm	NM_001013365.2	99	600	253	1537	997	728	732	421	252	282	73
Endogenous	P2rx1	NM_008771.3	5	1	29	16	10	15	9	10	5	6	2
Endogenous	Pbx1	NM_008783.2	53	9	184	144	54	157	66	60	74	21	12
Endogenous	Pbx3	NM_016768.1	110	28	17	191	128	144	164	11	5	7	8
Endogenous	Pdcd1	NM_008798.1	67	7	1	29	41	51	64	6	3	9	10
Endogenous	Pdcd1lg2	NM_021396.2	27	196	6	34	73	29	24	13	6	9	17
Endogenous	Pde4a	NM_183408.3	119	73	11	276	119	201	160	24	17	21	4
Endogenous	Pdgfa	NM_008808.3	576	37	9	743	355	1382	422	6	3	11	17
Endogenous	Pdgfb	NM_011057.3	149	62	22	316	186	255	323	8	5	5	9
Endogenous	Pdgfra	NM_001083316.1	77	3	1	50	26	59	19	5	1	4	2
Endogenous	Pdgfrb	NM_008809.1	95	4	4	138	48	109	39	4	2	7	7
Endogenous	Pdzk1ip1	NM_001164557.1	7	1	6	7	4	7	12	7	5	7	12
Endogenous	Peli1	NM_023324.2	44	80	109	448	436	411	567	9	18	6	3
Endogenous	Pf4	NM_019932.4	394	236	16	793	613	330	877	21	101	29	3
Endogenous	Pfdn6	NM_001185182.1	121	76	91	562	428	1007	585	21	22	13	16
Endogenous	Pggt1b	NM_172627.3	382	236	31	523	261	415	451	52	26	31	14
Endogenous	Pglyrp1	NM_009402.2	33	5	2856	10	16	14	20	640	367	592	109
Endogenous	Phlda2	NM_009434.2	6	4	1	7	5	4	8	1	1	6	8
Endogenous	Pik3cg	NM_020272.2	41	59	223	271	224	241	418	41	39	20	5
Endogenous	Pim2	NM_138606.2	40	11	23	97	40	64	59	19	3	16	58
Endogenous	Plau	NM_008873.2	767	314	91	1934	1035	1645	1773	30	25	28	12
Endogenous	Plaur	NM_011113.3	959	676	485	1178	1434	843	631	520	446	488	119
Endogenous	Pparg	NM_011146.1	16	14	13	27	18	26	46	9	2	6	10
Endogenous	Prdx1	NM_011034.4	20	16	11	67	86	159	135	10	3	18	20
Endogenous	Prdx3	NM_007452.2	318	52	61	719	411	1624	770	10	19	8	8
Endogenous	Prg2	NM_008920.4	14	14	185	7	8	3	8	122	1036	680	201
Endogenous	Prg3	NM_016914.2	5	3	14	4	8	6	6	5	3	9	12
Endogenous	Prkca	NM_011101.3	13	11	4	50	21	92	37	8	3	6	14
Endogenous	Prkci	NM_008857.3	116	32	44	205	131	256	206	8	5	7	3
Endogenous	Prok2	NM_001037539.2	11	1	45	12	16	3	5	51	13	14	22
Endogenous	Pros1	NM_011173.2	26	9	52	181	111	204	151	6	5	9	8
Endogenous	Prrx1	NM_175686.3	430	8	1	247	106	335	131	2	1	5	6
Endogenous	Psmb8	NM_010724.2	2574	2140	240	2904	3171	3616	4380	130	65	95	29
Endogenous	Psmb9	NM_013585.2	380	374	117	709	718	1197	1016	66	30	40	17
Endogenous	Psme2	NM_001029855.1	1506	645	359	3063	2334	6060	3806	57	60	39	25
Endogenous	Ptafr	NM_001081211.1	58	70	238	454	359	178	281	72	36	23	14
Endogenous	Ptgdr	NM_008962.4	8	5	14	7	3	8	8	7	2	9	23
Endogenous	Ptgdr2	NM_009962.2	3	4	10	6	8	9	10	8	3	5	11
Endogenous	Ptgds	NM_008963.2	2	4	10	10	10	3	9	4	3	5	7
Endogenous	Ptger2	NM_008964.4	14	11	57	25	26	29	31	27	16	13	10
Endogenous	Ptgs1	NM_008969.3	74	30	179	379	206	291	242	48	29	18	15
Endogenous	Ptgs2	NM_011198.3	431	1802	48	2063	1132	1504	1191	142	176	127	45
Endogenous	Ptpn14	NM_008976.2	20	7	31	70	9	45	18	2	4	5	7
Endogenous	Ptprb	NM_029928.1	154	7	4	109	32	99	60	5	2	3	9
Endogenous	Ptprc	NM_011210.3	321	1112	1548	2338	2171	1550	2211	1057	854	510	127
Endogenous	Ptprk	NM_008983.2	42	7	1	69	37	113	39	6	3	6	6
Endogenous	Ptx3	NM_008987.3	15	2	4	34	11	23	10	1	1	3	11
Endogenous	Pycard	NM_023258.4	11	4	3	48	32	49	80	2	3	3	4
Endogenous	Rab20	NM_011227.1	59	344	53	521	549	384	511	54	32	31	11
Endogenous	Rab3d	NM_031874.4	48	21	466	166	145	220	172	68	57	49	15
Endogenous	Rad51	NM_011234.4	18	11	30	200	81	263	121	4	5	6	12
Endogenous	Raf1	NM_029780.3	100	73	195	586	285	575	307	58	46	22	11
Endogenous	Rapgef4	NM_019688.2	39	4	5	35	6	18	18	2	3	2	2
Endogenous	Rasal1	NM_013832.4	28	9	14	16	5	22	13	3	4	8	12
Endogenous	Rasgrf2	NM_009027.3	22	3	3	6	13	12	22	7	4	9	18
Endogenous	Rbp1	NM_011254.5	8	5	8	12	7	8	8	4	4	8	10
Endogenous	Retnla	NM_020509.3	24	550	1	1271	1950	526	40	3	2	4	5
Endogenous	Retnlb	NM_023881.4	9	2	5	5	4	1	3	8	1	2	4
Endogenous	Rgl1	NM_016846.3	141	60	16	366	317	279	295	11	1	3	9
Endogenous	Rgs1	NM_015811.1	221	2682	8	3393	4038	2496	3030	9	10	28	18
Endogenous	Rgs16	NM_011267.3	361	50	4	253	90	333	161	4	2	7	13
Endogenous	Rgs6	NM_015812.3	7	1	4	9	9	8	11	4	6	8	16
Endogenous	Rhoc	NM_007484.2	599	64	6	450	206	737	403	14	9	16	12
Endogenous	Rhog	NM_019566.3	1653	765	1291	3426	3113	3066	4209	290	246	166	47
Endogenous	Rhoj	NM_023275.2	219	12	4	192	43	179	154	7	4	5	8
Endogenous	Rictor	NM_030168.3	42	25	42	248	155	334	147	13	10	6	1
Endogenous	Rin2	NM_028724.4	73	39	126	553	442	439	671	14	15	19	18
Endogenous	Ripk2	NM_138952.3	18	19	7	102	95	155	105	5	6	11	7
Endogenous	Rnase2a	NM_053113.2	14	7	8	17	15	19	15	10	3	11	27
Endogenous	Rnase2b	NM_019398.2	26	5	12	9	6	6	8	17	9	11	27
Endogenous	Rnd3	NM_028810.2	16	10	12	266	133	225	224	4	3	5	10
Endogenous	Ros1	NM_011282.2	10	1	5	5	6	7	4	5	1	2	17
Endogenous	Runx2	NM_009820.5	101	112	38	268	107	183	133	142	153	89	40
Endogenous	S100a10	NM_009112.2	3841	690	62	3653	1870	8687	2714	35	53	124	27
Endogenous	S100a11	NM_016740.3	840	416	7139	3801	2742	11101	2791	444	782	185	111
Endogenous	S100a4	NM_011311.2	25265	1259	445	18375	11651	57855	15249	75	92	137	38
Endogenous	S100a8	NM_013650.2	147	82	130487	401	453	48	323	190513	132464	99790	27776
Endogenous	S100a9	NM_009114.2	77	12	131615	374	357	18	316	30250	41914	20958	7024
Endogenous	S1pr1	NM_007901.4	170	13	6	107	37	97	81	3	3	7	18
Endogenous	Saa1	NM_009117.3	12	1	3	3	3	6	5	6	1	6	11
Endogenous	Scin	NM_009132.2	7	1	2	8	4	8	6	3	1	4	10
Endogenous	Sele	NM_011345.2	12	8	4	13	5	14	10	9	5	13	16
Endogenous	Sell	NM_001164059.1	47	78	1773	63	70	37	59	2740	2226	1248	381
Endogenous	Selp	NM_011347.1	28	20	28	30	19	34	77	29	22	19	20
Endogenous	Selplg	NM_009151.3	210	166	845	843	797	735	1048	145	151	87	24
Endogenous	Sema4a	NM_013658.3	25	45	183	135	142	84	130	169	126	64	18
Endogenous	Sema4b	NM_013659.4	31	18	27	135	73	148	89	6	10	12	4
Endogenous	Sema5a	NM_009154.2	60	4	6	98	61	131	35	4	1	5	11
Endogenous	Sema6d	NM_199240.2	333	40	7	325	115	211	190	4	6	11	4
Endogenous	Serinc2	NM_172702.3	6	3	3	7	10	15	15	3	7	7	10
Endogenous	Serpinb2	NM_001174170.1	23	16	16	30	14	48	15	2	7	5	7
Endogenous	Serpinb6a	NM_001164117.1	404	108	64	465	393	1026	599	34	28	37	18
Endogenous	Serpinb7	NM_027548.3	11	4	7	11	7	15	18	4	3	11	9
Endogenous	Serpinb9	NM_009256.3	45	17	3	58	46	146	53	3	3	3	5
Endogenous	Serpine1	NM_008871.2	364	83	3	1005	329	657	268	6	2	5	11
Endogenous	Serpine3	NM_001199945.1	2	6	1	11	12	7	7	2	1	3	2
Endogenous	Sesn1	NM_001013370.2	82	25	36	276	191	174	507	8	9	9	18
Endogenous	Sfrp4	NM_016687.2	7	2	6	9	7	8	10	3	2	6	16
Endogenous	Sgpp1	NM_030750.3	94	22	87	203	142	205	250	10	13	13	11
Endogenous	Siglec1	NM_011426.3	296	120	37	674	519	462	589	8	2	10	9
Endogenous	Siglecf	NM_145581.1	6	4	37	14	10	4	7	7	3	10	22
Endogenous	Sirpa	NM_007547.2	668	1429	1066	4251	3173	2795	4452	527	326	362	74
Endogenous	Ski	NM_011385.2	211	114	27	526	290	395	395	20	5	10	8
Endogenous	Skil	NM_011386.2	412	493	108	1452	1025	1016	1038	40	31	34	14
Endogenous	Slc16a6	NM_134038.2	68	119	144	372	236	232	297	22	24	13	9
Endogenous	Smad1	NM_008539.3	134	43	42	461	271	402	363	16	5	10	15
Endogenous	Smad2	NM_010754.4	51	23	95	257	116	283	254	9	9	5	14
Endogenous	Smad7	NM_001042660.1	415	332	50	846	393	640	538	37	24	21	16
Endogenous	Smarcd3	NM_025891.3	51	8	3	84	35	132	53	4	1	9	10
Endogenous	Socs1	NM_009896.2	37	61	33	146	207	393	215	12	6	8	5
Endogenous	Socs2	NM_001168655.1	62	12	4	63	52	50	40	10	2	12	20
Endogenous	Socs3	NM_007707.2	456	1735	46	1686	1567	1099	1440	139	150	67	19
Endogenous	Sp4	NM_009239.2	44	8	50	81	58	88	73	12	4	11	18
Endogenous	Sphk1	NM_011451.3	58	5	3	35	15	24	19	6	6	1	5
Endogenous	Spry2	NM_011897.3	347	23	6	251	92	291	108	7	7	8	2
Endogenous	Sptbn1	NM_009260.2	430	61	108	1007	380	1133	466	34	34	19	10
Endogenous	Sqstm1	NM_011018.2	772	310	217	3839	1922	5452	2431	27	28	17	17
Endogenous	Stab1	NM_138672.2	69	78	17	1350	838	905	1666	3	4	5	10
Endogenous	Stat1	NM_009283.3	324	727	225	1465	1716	2932	1924	92	45	41	19
Endogenous	Stat3	NM_213659.2	297	194	291	908	708	872	764	63	60	30	6
Endogenous	Stat4	NM_011487.4	4	6	42	19	21	18	31	5	5	8	4
Endogenous	Stat5a	NM_011488.2	295	113	55	197	131	157	189	65	54	66	25
Endogenous	Stat5b	NM_001113563.1	87	31	127	197	131	202	212	73	49	29	7
Endogenous	Stat6	NM_009284.2	407	195	314	876	756	900	999	99	67	47	24
Endogenous	Syk	NM_001198977.1	73	109	455	446	325	258	578	82	62	39	20
Endogenous	Tap1	NM_001161730.1	281	553	98	980	887	1228	996	143	57	56	18
Endogenous	Tap2	NM_011530.3	265	264	102	595	411	677	480	184	105	80	25
Endogenous	Tapbp	NM_009318.2	434	786	203	1826	1903	2583	1483	105	112	69	24
Endogenous	Tek	NM_013690.2	28	10	5	51	18	36	24	2	3	5	7
Endogenous	Tep1	NM_009351.2	102	164	51	792	465	645	720	18	13	15	14
Endogenous	Terf2ip	NM_020584.2	58	22	34	100	63	103	103	11	7	6	9
Endogenous	Tfcp2	NM_033476.2	88	14	2	226	70	171	100	4	5	7	13
Endogenous	Tgfa	NM_031199.2	24	16	5	42	35	35	33	14	4	14	7
Endogenous	Tgfb1	NM_011577.1	324	201	329	1654	1143	1414	1603	39	49	22	7
Endogenous	Tgfbr3	NM_011578.3	78	10	21	89	45	118	42	10	7	8	13
Endogenous	Tgm2	NM_009373.3	1049	6952	38	2223	2853	2562	2135	71	33	49	11
Endogenous	Thbd	NM_009378.3	18	4	29	101	35	82	58	9	4	6	8
Endogenous	Tigit	NM_001146325.1	20	1	5	28	21	42	26	3	1	3	7
Endogenous	Timd4	NM_178759.4	11	10	26	12	20	14	11	8	9	17	18
Endogenous	Timp3	NM_011595.2	681	18	3	623	395	839	235	7	7	2	8
Endogenous	Tlr1	NM_030682.1	44	86	22	395	313	244	450	10	5	5	9
Endogenous	Tlr11	NM_205819.2	8	5	65	14	18	13	21	17	7	7	17
Endogenous	Tlr12	NM_205823.2	19	78	1	93	124	74	138	5	4	5	7
Endogenous	Tlr13	NM_205820.1	30	38	199	693	398	522	705	26	15	9	12
Endogenous	Tlr2	NM_011905.2	215	284	104	856	651	530	615	75	61	40	28
Endogenous	Tlr3	NM_126166.2	48	16	7	88	47	96	58	4	2	6	14
Endogenous	Tlr4	NM_021297.2	40	23	106	422	246	370	466	6	11	5	12
Endogenous	Tlr5	NM_016928.2	6	7	31	46	36	18	32	10	3	5	14
Endogenous	Tlr6	NM_011604.3	23	15	76	88	62	72	117	9	15	8	24
Endogenous	Tlr7	NM_133211.3	18	14	34	170	98	111	190	7	5	10	15
Endogenous	Tlr8	NM_133212.2	103	215	151	827	597	556	863	43	34	21	15
Endogenous	Tlr9	NM_031178.2	27	34	32	355	242	224	450	5	4	13	15
Endogenous	Tm7sf3	NM_026281.2	141	37	58	187	146	180	149	30	15	19	4
Endogenous	Tmem173	NM_028261.1	231	139	16	449	429	527	457	12	7	8	13
Endogenous	Tnc	NM_011607.1	1902	27	4	981	200	690	390	8	4	1	11
Endogenous	Tnf	NM_013693.2	31	188	104	244	259	278	547	93	85	41	21
Endogenous	Tnfaip3	NM_009397.2	304	452	38	1259	743	691	804	16	12	10	15
Endogenous	Tnfaip6	NM_009398.2	11	16	5	78	34	90	20	5	5	1	2
Endogenous	Tnfaip8	NM_134131.2	141	96	308	736	493	618	1095	32	30	19	17
Endogenous	Tnfrsf11a	NM_009399.3	60	97	11	380	223	221	388	3	4	7	9
Endogenous	Tnfrsf12a	NM_001161746.1	600	55	13	1009	437	2646	501	9	4	11	11
Endogenous	Tnfrsf14	NM_178931.2	263	686	136	801	780	546	707	227	151	134	31
Endogenous	Tnfrsf1a	NM_011609.2	1334	310	450	1704	985	1685	1428	269	215	183	54
Endogenous	Tnfrsf1b	NM_011610.3	235	462	58	768	683	448	420	147	118	120	24
Endogenous	Tnfrsf4	NM_011659.2	6	2	13	16	10	7	11	10	7	11	14
Endogenous	Tnfrsf8	NM_009401.2	2	6	15	10	6	4	7	3	2	1	4
Endogenous	Tnfrsf9	NM_001077508.1	18	5	1	29	22	44	18	7	4	6	2
Endogenous	Tnfsf10	NM_009425.2	14	9	8	50	29	69	47	4	2	9	2
Endogenous	Tnfsf4	NM_009452.2	5	5	2	9	11	8	4	5	1	6	8
Endogenous	Tnfsf9	NM_009404.3	49	193	9	95	98	62	113	9	6	10	17
Endogenous	Top2a	NM_011623.2	152	83	425	1251	581	2574	780	25	21	17	20
Endogenous	Tpsb2	NM_010781.3	7	1	1	5	3	7	8	2	1	7	9
Endogenous	Traf1	NM_009421.3	60	39	3	77	69	78	79	4	1	4	4
Endogenous	Traf2	NM_009422.2	127	82	93	386	182	399	264	41	30	32	11
Endogenous	Traf6	NM_009424.2	40	23	33	157	103	133	135	4	8	2	1
Endogenous	Trafd1	NM_172275.2	236	232	44	523	501	415	561	51	23	27	15
Endogenous	Trem1	NM_021406.5	28	15	50	94	126	44	38	1	2	21	5
Endogenous	Trem2	NM_031254.2	383	513	11	1212	1195	741	1113	7	2	15	12
Endogenous	Trex1	NM_011637.6	59	45	19	117	100	151	252	9	4	6	10
Endogenous	Trim9	NM_001110202.1	14	5	90	5	4	10	10	8	6	10	11
Endogenous	Tspan7	NM_019634.2	312	10	6	151	86	224	133	3	7	1	1
Endogenous	Tspan8	NM_001168680.1	15	5	1	15	6	19	7	11	6	7	16
Endogenous	Ttk	NM_009445.2	37	21	45	170	68	256	81	19	9	15	11
Endogenous	Tuba1a	NM_011653.2	221	70	58	1125	691	3209	640	14	12	8	18
Endogenous	Tuba4a	NM_009447.3	475	131	806	634	367	1003	588	617	438	739	112
Endogenous	Twistnb	NM_172253.2	31	29	30	198	159	298	203	7	6	5	11
Endogenous	Txn1	NM_011660.3	3125	1124	2500	4792	4103	11448	5941	377	464	164	44
Endogenous	Txndc16	NM_172597.2	22	9	64	112	94	74	123	12	10	7	17
Endogenous	Tyrobp	NM_011662.2	4096	9604	3219	7772	7212	4872	9505	9846	7626	6523	1467
Endogenous	Usp18	NM_011909.2	62	64	5	114	80	116	79	10	5	8	6
Endogenous	Vamp2	NM_009497.3	565	265	50	533	229	398	270	428	335	384	102
Endogenous	Vasp	NM_009499.2	939	686	1391	1785	1424	1943	1889	682	647	563	159
Endogenous	Vav1	NM_011691.4	131	328	230	877	841	659	991	157	81	91	24
Endogenous	Vav2	NM_009500.1	46	126	44	391	269	230	326	9	16	9	8
Endogenous	Vcam1	NM_011693.2	755	178	219	819	598	401	592	15	19	42	13
Endogenous	Vegfa	NM_001025250.3	61	142	46	1161	1040	1244	627	9	8	13	8
Endogenous	Vegfc	NM_009506.2	38	5	1	49	16	82	30	2	1	2	1
Endogenous	Vrk2	NM_001252447.1	9	50	42	115	78	129	147	26	21	15	8
Endogenous	Vsir	NM_001159572.1	518	477	1986	2627	2113	1700	3022	1712	890	1083	178
Endogenous	Vtcn1	NM_178594.3	9	5	14	13	9	13	10	2	4	1	17
Endogenous	Vwa5a	NM_172767.3	247	146	62	1028	831	1176	1390	17	10	18	19
Endogenous	Was	NM_009515.2	69	63	91	215	204	144	283	77	41	42	15
Endogenous	Xcr1	NM_011798.4	4	34	2	28	27	46	70	6	2	10	8
Endogenous	Yap1	NM_009534.3	749	52	5	619	246	1019	418	5	6	8	14
Endogenous	Yes1	NM_001205132.1	210	8	5	161	78	235	116	4	3	4	8
Endogenous	Zfp148	NM_011749.4	82	32	62	402	219	439	316	25	18	19	45
Endogenous	Zfp92	NM_009566.4	7	3	1	5	3	10	8	5	1	1	11
Endogenous	Zmpste24	NM_172700.2	43	15	291	155	84	220	135	26	21	15	7
Endogenous	Znrf2	NM_199143.2	278	219	158	1057	862	958	1103	32	34	30	19
Housekeeping	Abcf1	NM_013854.1	79	25	21	288	196	462	270	8	8	7	4
Housekeeping	Alas1	NM_020559.2	111	137	193	225	225	207	271	218	145	198	40
Housekeeping	Edc3	NM_153799.3	45	11	38	137	71	111	85	6	10	4	9
Housekeeping	Eef1g	NM_026007.4	2348	239	104	3574	2508	7419	3962	29	45	26	17
Housekeeping	Eif2b4	NM_001127355.1	86	32	16	158	101	204	146	16	10	14	14
Housekeeping	G6pdx	NM_008062.2	129	50	757	479	373	1068	628	57	63	44	33
Housekeeping	Gusb	NM_010368.1	183	155	64	701	518	659	687	14	21	21	1
Housekeeping	Hdac3	NM_010411.2	245	80	54	542	245	728	368	27	19	18	3
Housekeeping	Hprt	NM_013556.2	440	51	10	405	215	500	446	5	5	5	8
Housekeeping	Nubp1	NM_011955.2	123	49	35	321	169	473	260	11	3	13	3
Housekeeping	Oaz1	NM_008753.4	1302	275	908	3248	2552	4660	3990	56	100	32	35
Housekeeping	Polr1b	NM_009086.2	37	9	12	147	54	179	75	5	4	7	12
Housekeeping	Polr2a	NM_001291068.1	72	52	91	396	191	433	275	11	8	14	9
Housekeeping	Ppia	NM_008907.1	13519	6169	1633	20556	13092	29707	20713	833	945	859	403
Housekeeping	Rpl19	NM_009078.2	18364	3174	1183	17029	11034	28750	21164	277	237	203	134
Housekeeping	Sap130	NM_172965.2	80	56	52	314	163	359	232	20	8	11	12
Housekeeping	Sdha	NM_023281.1	107	35	114	577	413	837	670	12	7	3	6
Housekeeping	Sf3a3	NM_029157.3	469	307	52	604	504	687	581	74	48	57	18
Housekeeping	Tbp	NM_013684.3	79	24	30	190	78	230	146	15	13	8	5
Housekeeping	Tubb5	NM_011655.4	5125	2437	250	3557	3098	3372	4846	1320	1087	768	201

## Sheet: 1E
Raw Data
	GM-CSF			GM-CSF + rEgfl6
Ly6GHiLy6CLow	39	45	42.6	62.9	58	53.1
Analysis
Unpaired t-test
Table Analyzed	Data 1
Column B	GM-CSF + rEgfl6
vs.	vs.
Column A	GM-CSF
Unpaired t test
P value	0.0089
P value summary	**
Significantly different (P < 0.05)?	Yes
One- or two-tailed P value?	Two-tailed
t, df	t=4.755, df=4
How big is the difference?
Mean of column A	42.2
Mean of column B	58
Difference between means (B - A) ± SEM	15.80 ± 3.323
95% confidence interval	6.573 to 25.03
R squared (eta squared)	0.8497
F test to compare variances
F, DFn, Dfd	2.633, 2, 2
P value	0.5506
P value summary	ns
Significantly different (P < 0.05)?	No
Data analyzed
Sample size, column A	3
Sample size, column B	3

## Sheet: 1F
Raw Data
	Control			rEgfl6
IL-10	1	1	1	6.5	5.9	5.8
S100A8	1	1	1	3.8	5.7	5.5
S100A9	1	1	1	3.6	5.3	4.8
Arg	1	1	1	3.7	3.6	3.9
Analysis
ANOVA Results
Table Analyzed	GM-CSF + rEgfl6 Fig. 1F
Two-way ANOVA	Ordinary
Alpha	0.05
Source of Variation	% of total variation	P value	P value summary	Significant?
Interaction	4.199	0.008	**	Yes
Row Factor	4.199	0.008	**	Yes
Column Factor	87.6	<0.0001	****	Yes
ANOVA table	SS	DF	MS	F (DFn, DFd)	P value
Interaction	4.245	3	1.415	F (3, 16) = 5.603	P=0.0080
Row Factor	4.245	3	1.415	F (3, 16) = 5.603	P=0.0080
Column Factor	88.55	1	88.55	F (1, 16) = 350.7	P<0.0001
Residual	4.04	16	0.2525
Difference between column means
Mean of Control	1
Mean of rEgfl6	4.842
Difference between means	-3.842
SE of difference	0.2051
95% CI of difference	-4.277 to -3.407
Data summary
Number of columns (Column Factor)	2
Number of rows (Row Factor)	4
Number of values	24
Multiple Comparisons
Compare each cell mean with the other cell mean in that row
Number of families	1
Number of comparisons per family	4
Alpha	0.05
Šídák's multiple comparisons test	Mean Diff.	95.00% CI of diff.	Below threshold?	Summary	Adjusted P Value
Control - rEgfl6
IL-10	-5.067	-6.217 to -3.916	Yes	****	<0.0001
S100A8	-4	-5.150 to -2.850	Yes	****	<0.0001
S100A9	-3.567	-4.717 to -2.416	Yes	****	<0.0001
Arg	-2.733	-3.884 to -1.583	Yes	****	<0.0001
Test details	Mean 1	Mean 2	Mean Diff.	SE of diff.	N1	N2	t	DF
Control - rEgfl6
IL-10	1	6.067	-5.067	0.4103	3	3	12.35	16
S100A8	1	5	-4	0.4103	3	3	9.749	16
S100A9	1	4.567	-3.567	0.4103	3	3	8.693	16
Arg	1	3.733	-2.733	0.4103	3	3	6.662	16

## Sheet: 1G
Dual wavelength measurement with measurement wavelength
<>	1	2	3	4	5	6	7	8	9	10	11	12
A	1.0097	0.9982	0.9901	0.9781	0.9192	1.0988	0.9998	0.9667	0.3514	0.2475
B	0.9541	0.972	0.9752	0.9839	0.9736	0.9543	0.9152	0.9881	0.4526	0.4484
C	0.8281	0.8266	0.722	0.7432	0.6133	0.8269	0.6903	0.7825	0.2544	0.447
D	0.5936	0.5493	0.6777	0.461	0.5133	0.4869	0.4803	0.5225
E	0.2465	0.2936	0.8973	0.8828	0.8584	0.9256	0.8634	0.8995
F	0.1287	0.1284	0.6729	0.7871	0.7258	0.7991	0.7184	0.71078
G	0.0962	0.0685	0.8986	0.8979	0.8814	0.8937	0.8724	0.9062
H	0.0539	0.0492	0.8028	0.8275	0.74683	0.79091	0.8631	0.8305
Dual wavelength measurement with reference wavelength
<>	1	2	3	4	5	6	7	8	9	10	11	12
A	0.066	0.0659	0.0648	0.0634	0.0605	0.065	0.0527	0.0477	0.0457	0.0457
B	0.0614	0.0653	0.0628	0.0622	0.0628	0.064	0.0464	0.045	0.048	0.0469
C	0.0628	0.0578	0.0569	0.0631	0.0455	0.0474	0.0482	0.0511	0.0503	0.0454
D	0.0552	0.0549	0.0616	0.0632	0.0514	0.0528	0.0462	0.0455
E	0.0488	0.0488	0.0623	0.0603	0.0543	0.0515	0.0472	0.05
F	0.0476	0.0481	0.0641	0.0641	0.0595	0.0632	0.0531	0.0462
G	0.0458	0.0444	0.06	0.0638	0.0595	0.0663	0.0465	0.0454
H	0.0451	0.0444	0.0604	0.0611	0.0537	0.0548	0.048	0.0417
Calculated difference between measurement and reference measurement
<>	1	2	3	4	5	6	7	8
A	0.9437	0.9323	0.9253	0.9147	0.8587	1.0338	0.9471	0.919	0.3057	0.2018
B	0.8927	0.9067	0.9124	0.9217	0.9108	0.8903	0.8688	0.9431	0.4046	0.4015
C	0.7653	0.7688	0.6651	0.6801	0.5678	0.7795	0.6421	0.7314	0.2041	0.4016
D	0.5384	0.4944	0.6161	0.3978	0.4619	0.4341	0.4341	0.477	0	0
E	0.1977	0.2448	0.835	0.8225	0.8041	0.8741	0.8162	0.8495	0	0
F	0.0811	0.0803	0.6088	0.723	0.6663	0.7359	0.6653	0.66458	0	0
G	0.0504	0.0241	0.8386	0.8341	0.8219	0.8274	0.8259	0.8608	0	0
H	0.0088	0.0048	0.7424	0.7664	0.69313	0.73611	0.8151	0.7888	0	0
Concentration	Absorbance	Concentration	Absorbance
2000	0.938	95.8227	0.25375	Neg Cont 1	ST1 2000	ST1	POS CONT 3	POS CONT 3	POS CONT 2	POS CONT 2	POS CONT 1	POS CONT 1	NEG CONT 3	NEG CONT 3
1000	0.8997	173.289	0.40305	Neg Cont 2	ST2	ST2	rEgfl6 1	rEgfl6 1	rEgfl6 2	rEgfl6 2	rEgfl6 3	rEgfl6 3	NEG CONT 2	NEG CONT 2
500	0.76705	116.436	0.30285	Neg Cont 3	ST3	ST3	1: 1 1	1: 1 1	1: 1 2	1: 1 2	1:1 3	1:1 3	NEG CONT 1	NEG CONT 1
250	0.5164	1419.61	0.93305	Pos Cont 1	ST4	ST4	1: 1 rEgfl6 1	1: 1 rEgfl6 1	1: 1 rEgfl6 2	1: 1 rEgfl6 2	1:1 rEgfl6 3	1:1 rEgfl6 3
125	0.22125	1495.96	0.946252	Pos Cont 2	ST5	ST5	1: 2 1	1: 2 1	1: 2 2	1: 2 2	1:2 3	1:2 3
62.5	0.0807	1347.96	0.92	Pos Cont 3	ST6	ST6	1: 2 rEgfl6 1	1: 2 rEgfl6 1	1: 2 rEgfl6 2	1:2 rEgfl6 2	1:2 rEgfl6 3	1:2 rEgfl6 3
31.25	0.03725	1332.27	0.91705	rEgfl61	ST7	ST7	1: 4 1	1: 4 1	1: 4 2	1: 4 2	1:4 3	1:4 3
0	0.0068	1247.84	0.90055	rEgfl6 2	BLANK	BLANK	1: 4 rEgfl6 1	1: 4 rEgfl6 1	1: 4 rEgfl6 2	1:4 rEgfl6 2	1:4 rEgfl6 3	1:4 rEgfl6 3
		1274.86	0.90595	rEgfl63
		505.023	0.6726	1: 1 1
		507.131	0.67365	1: 1 2
		534.191	0.68675	1: 1 3		s
		261.716	0.50695	1: 1 rEgfl6 1
		207.127	0.448	1: 1 rEgfl6 2
		213.427	0.45555	1: 1 rEgfl6 3
		938.465	0.82875	1: 2 1
		977.812	0.8391	1: 2 2
		953.859	0.83285	1: 2 3
		491.772	0.6659	1: 2 rEgfl6 1
		565.493	0.7011	1: 2 rEgfl6 2
		489.902	0.66494	1: 2 rEgfl6 3
		967.199	0.83635	1: 4 1
		923.32	0.82465	1: 4 2
		994.443	0.84335	1: 4 3
		698.689	0.7544	1: 4 rEgfl6 1
		596.661	0.71462	1: 4 rEgfl6 2
		843.784	0.80195	1: 4 rEgfl6 3

## Sheet: 1H
Raw Data
Dual wavelength measurement with measurement wavelength
<>	1	2	3	4	5	6	7	8
A	0.9437	0.9322	0.228	0.2194	0.229	0.1525	0.1998	0.1967		ST1 4000	ST1	NEG CONT 1	NEG CONT 1	NEG CONT 2	NEG CONT 2	NEG CONT 3
B	0.8927	0.9067	0.8334	0.7934	0.8287	0.7554	0.8152	0.81281		ST2	ST2	POS CONT 1	POS CONT 1	POS CONT 2	POS CONT 2	POS CONT 3
C	0.7654	0.7688	0.6813	0.6862	0.6402	0.5501	0.6212	0.63		ST3	ST3	CM MDSC 1	CM MDSC 1	CM MDSC 2	CM MDSC 2	CM MDSC 3
D	0.5384	0.4944	0.4439	0.3366	0.652	0.3475	0.3803	0.5425		ST4	ST4	CM MDSC EGFL6 1	CM MDSC EGFL6 1	CM MDSC EGFL6 2	CM MDSC EGFL6 2	CM MDSC EGFL6 3
E	0.1977	0.2448	0.1224	0.0473	0.0477	0.0484	0.0475	0.0475		ST5	ST5
F	0.0812	0.0803	0.0681	0.0476	0.0486	0.0484	0.0498	0.0469		ST6	ST6
G	0.0504	0.0241	0.0622	0.0476	0.0473	0.0479	0.0474	0.0511		ST7	ST7
H	0.0088	0.0079	0.0535	0.0494	0.0524	0.0477	0.0487	0.0536		BLANK	BLANK
<>	1	2	3	4	5	6	7	8
A	0.0555	0.0563	0.0465	0.0467	0.051	0.0457	0.0461	0.046
B	0.0534	0.0567	0.0475	0.0452	0.0471	0.0458	0.0492	0.0468
C	0.0493	0.047	0.0486	0.0462	0.0474	0.0492	0.0458	0.0454
D	0.0495	0.0478	0.0498	0.0504	0.0462	0.0461	0.0488	0.05
E	0.0544	0.0527	0.0485	0.0453	0.0456	0.0461	0.0457	0.0452
F	0.0456	0.0489	0.0556	0.0455	0.0461	0.0463	0.0477	0.0446
G	0.0475	0.0469	0.052	0.0453	0.0449	0.0453	0.045	0.0488
H	0.049	0.0478	0.0516	0.0468	0.0499	0.0455	0.0462	0.0514
Calculated difference between measurement and reference measurement
<>	1	2	3	4	5	6	7	8
A	0.8882	0.8759	0.1815	0.1727	0.178	0.1068	0.1537	0.1507
B	0.8393	0.85	0.7859	0.7482	0.7816	0.7096	0.766	0.76601
C	0.7161	0.7218	0.6327	0.64	0.5928	0.5009	0.5754	0.5846
D	0.4889	0.4466	0.3941	0.2862	0.6058	0.3014	0.3315	0.4925
E	0.1433	0.1921	0.0739	0.002	0.0021	0.0023	0.0018	0.0023
F	0.0356	0.0314	0.0125	0.0021	0.0025	0.0021	0.0021	0.0023
G	0.0029	-0.0228	0.0102	0.0023	0.0024	0.0026	0.0024	0.0023
H	-0.0402	-0.0399	0.0019	0.0026	0.0025	0.0022	0.0025	0.0022
Concentration	Absorbance	Concentration	Absorbance
4000	0.88205	172.156	0.1771	Neg Cont 1
2000	0.84465	149.845	0.1424	Neg Cont 2
1000	0.71895	155.835	0.1522	Neg Cont 3
500	0.46775	1822.93	0.76705	Pos Cont 1
250	0.1677	1673.04	0.7456	Pos Cont 2
125	0.0335	1815.33	0.766005	Pos Cont 3
62.5	-0.00995	1080.74	0.63635	CM MDSC 1
0	-0.04005	755.515	0.54685	CM MDSC 2
		862.642	0.58	CM MDSC 3
		330.498	0.34015	CM MDSC EGFL6 1
		520.297	0.4536	CM MDSC EGFL6 2
		440.539	0.412	CM MDSC EGFL6 3

## Sheet: 2A
Raw Data
	2f8c						2f8c-Egfl6
Days
0	0	0	0	0	0	0	0	0	0	0	0	0
8	14.112	35.59	18	50	47	19	207.83	178.85	340.46	331.632	290	103
11	18	40.1	18	98.75	59.4	22	269.32	250.31	347.44	550	310	190.2
13	33.4	34.6	18	114.3	86.5	39	423.5	280.4	340.6	565.2	356	346
15	46.5	44.4	18	178.85	104.3	57.4	779.76	303.2	340.6	600	540	578
17	54	58	33	207.83	138.2	98	786.5	1274	530	780	690	710
21	99	233	58	550	268	310	1093.75	1676	1183	2201	1980	1230
Analysis
Table Analyzed	2F8c vs 2F8c-Egfl6 Fig. 2A
Column B	2f8c-Egfl6
vs.	vs.
Column A	2f8c
Unpaired t test
P value	0.0339
P value summary	*
Significantly different (P < 0.05)?	Yes
One- or two-tailed P value?	Two-tailed
t, df	t=2.395, df=12
How big is the difference?
Mean of column A	79.1
Mean of column B	546.6
Difference between means (B - A) ± SEM	467.5 ± 195.2
95% confidence interval	42.11 to 892.9
R squared (eta squared)	0.3233
F test to compare variances
F, DFn, Dfd	37.88, 6, 6
P value	0.0003
P value summary	***
Significantly different (P < 0.05)?	Yes
Data analyzed
Sample size, column A	7
Sample size, column B	7

## Sheet: 2B
Raw Data
ID8 CV							ID8 Egfl6
0	0	0	0	0	0		0	0	0	0	0	0	0	0
0.3	0.3	0.6	0	0.2	0.2		0.6	0.5	0.1	0.6	0.1	0.5	1.8	1.8
2.1	1.2	1.3	1.6	0.5	0.3		1.3	0.8	0.5	1.5	0.6	0.6	2.3	2.7
3.1	0.6	2.7	1.5	0.8	2.7		1.8	2.4	2.4	2.6	1.2	1.3	2.8	3.2
2.4	0.9	2.7	1.5	0.7	2.6		2.4	3.7	2.5	3	1.5	2.7	3.4	4
2.1	0.9	2.7	1.2	0.8	2.7		3.8	4.2	4.2	5.1	2.7	4.8	5.1	5.3
2.9	2.4	3	1.6	2.7	3.2		5.7	5.4	4.9	6.3	4.5	8.5	5.8	7.7
4.3	5.7	5.2	1.8	2.9	3.2		8.1	7.6	5.9	7.7	7.8	10.1	7.4	7.9
Analysis
ANOVA Results
Table Analyzed	ID8 Body weight gain
Two-way ANOVA	Ordinary
Alpha	0.05
Source of Variation	% of total variation	P value	P value summary	Significant?
Interaction	10.52	<0.0001	****	Yes
Row Factor	63.42	<0.0001	****	Yes
Column Factor	10.97	<0.0001	****	Yes
ANOVA table	SS (Type III)	DF	MS	F (DFn, DFd)	P value
Interaction	66.69	7	9.528	F (7, 104) = 13.61	P<0.0001
Row Factor	402	7	57.43	F (7, 104) = 82.02	P<0.0001
Column Factor	69.52	1	69.52	F (1, 104) = 99.29	P<0.0001
Residual	72.81	104	0.7001
Difference between column means
Predicted (LS) mean of ID8 CV	1.657
Predicted (LS) mean of ID8 Egfl6	3.183
Difference between predicted means	-1.526
SE of difference	0.1531
95% CI of difference	-1.829 to -1.222
Data summary
Number of columns (Column Factor)	2
Number of rows (Row Factor)	8
Number of values	120
Multiple Comparisons
Šídák's multiple comparisons test	Predicted (LS) mean diff.	95.00% CI of diff.	Below threshold?	Summary	Adjusted P Value
ID8 CV - ID8 Egfl6
Row 1	0	-1.205 to 1.205	No	ns	>0.9999
Row 2	-0.4643	-1.670 to 0.7411	No	ns	0.9326
Row 3	-0.1161	-1.321 to 1.089	No	ns	>0.9999
Row 4	-0.3982	-1.604 to 0.8071	No	ns	0.9718
Row 5	-1.129	-2.334 to 0.07679	No	ns	0.081
Row 6	-2.686	-3.891 to -1.480	Yes	****	<0.0001
Row 7	-3.443	-4.648 to -2.237	Yes	****	<0.0001
Row 8	-3.97	-5.175 to -2.764	Yes	****	<0.0001
Test details	Predicted (LS) mean 1	Predicted (LS) mean 2	Predicted (LS) mean diff.	SE of diff.	N1	N2	t	DF
ID8 CV - ID8 Egfl6
Row 1	0	0	0	0.4331	7	8	0	104
Row 2	0.2857	0.75	-0.4643	0.4331	7	8	1.072	104
Row 3	1.171	1.288	-0.1161	0.4331	7	8	0.268	104
Row 4	1.814	2.213	-0.3982	0.4331	7	8	0.9195	104
Row 5	1.771	2.9	-1.129	0.4331	7	8	2.606	104
Row 6	1.714	4.4	-2.686	0.4331	7	8	6.202	104
Row 7	2.657	6.1	-3.443	0.4331	7	8	7.95	104
Row 8	3.843	7.813	-3.97	0.4331	7	8	9.167	104

[truncated: 59 more sheets: 2C, 2D, 2E, 2F, 2G, 2H, 2I, 2J, 2K, 2L, 3A, 3C, 3D, 3F, 3H, 3I, 3J, 4A, 4B, 4C …]
